# Supplementary material for: Towards energy sustainability: Exploring the nexus between global value chain participation and energy security in developing and developed countries
Source: PLoS One. 2024 Jan 23;19(1):e0296705. doi: 10.1371/journal.pone.0296705 (PMC10805324; doi:10.1371/journal.pone.0296705)
Supplement: S1 Data — (XLSX) [file pone.0296705.s001.xlsx]

## Sheet: Countries list
Developing Countries	Developed countries
Armenia	Argentina
Bangladesh	Austria
Botswana	Belgium
Brazil	Brunei
Bulgaria	Chile
Cambodia	Croatia
Cameroon	Cyprus
China	Denmark
Colombia	Estonia
Honduras	Finland
India	France
Indonesia	Germany
Jordan	Greece
Kenya	Hungary
Madagascar	Ireland
Mozambique	Israel
Namibia	Italy
Nicaragua	Japan
Niger	Kazakhstan
Nigeria	Latvia
Pakistan	Netherlands
Paraguay	New Zealand
Philippines	Norway
Senegal	Panama
Togo	Poland
Tanzania	Portugal
Viet Nam	Romania
	Russia
	Slovakia
	Slovenia
	Spain
	Sweden
	Switzerland
	UK
	USA

## Sheet: Control Developing
Country Name	Armenia	Armenia	Armenia	Armenia	Bangladesh	Bangladesh	Bangladesh	Bangladesh	Botswana	Botswana	Botswana	Botswana	Brazil	Brazil	Brazil	Brazil	Bulgaria	Bulgaria	Bulgaria	Bulgaria	Cambodia	Cambodia	Cambodia	Cambodia	Cameroon	Cameroon	Cameroon	Cameroon	China	China	China	China	Honduras	Honduras	Honduras	Honduras	India	India	India	India	Indonesia	Indonesia	Indonesia	Indonesia	Jordan	Jordan	Jordan	Jordan	Kenya
Series Name	Income Level	NI-FDI	CF	INDL	Income Level	NI-FDI	CF	INDL	Income Level	NI-FDI	CF	INDL	Income Level	NI-FDI	CF	INDL	Income Level	NI-FDI	CF	INDL	Income Level	NI-FDI	CF	INDL	Income Level	NI-FDI	CF	INDL	Income Level	NI-FDI	CF	INDL	Income Level	NI-FDI	CF	INDL	Income Level	NI-FDI	CF	INDL	Income Level	NI-FDI	CF	INDL	Income Level	NI-FDI	CF	INDL	Income Level
1995 [YR1995]	928.093	1.72442	8.95007e+08	8.38184e+08	559.69	0.00499838	1.10986e+10	1.20339e+10	4271.36	1.48846	7.86334e+08	3.60023e+09	6524.53	0.631586	2.14668e+11	2.5135e+11	4021.96	0.476208	2.99661e+08	6.17704e+09	378.922	4.38219	5.34003e+08	5.42835e+08	1049.71	0.139034	2.15183e+09	5.09039e+09	1520.03	4.88044	4.72674e+11	6.44845e+11	1722.53	0.935026	2.92913e+09	3.22298e+09	618.139	0.594986	1.28741e+11	1.61731e+11	1922.35	2.15008	9.21507e+11	1.70288e+11	3521.05	0.197813	4.05949e+09	3.80145e+09	1225.14
1996 [YR1996]	989.642	1.10021	9.21017e+08	8.88312e+08	574.836	0.029135	1.2425e+10	1.28446e+10	4410.28	1.46836	7.82654e+08	3.57652e+09	6567.36	1.47597	2.28195e+11	2.53799e+11	4253.2	0.886597	2.46347e+08	6.17223e+09	391.829	8.37255	5.55613e+08	5.66643e+08	1064.65	0.941242	2.2376e+09	5.16741e+09	1653.43	4.65183	5.34096e+11	7.22821e+11	1706.69	1.74304	2.71609e+09	3.21435e+09	651.958	0.617479	1.29911e+11	1.71451e+11	2039.36	2.7242	4.41585e+11	1.88491e+11	3477.17	0.22396	3.53784e+09	3.6269e+09	1241.88
1997 [YR1997]	1031.1	3.16805	1.0597e+09	9.05394e+08	590.003	0.288897	1.32276e+10	1.35158e+10	4667.77	1.99413	7.92162e+08	3.81163e+09	6689.21	2.15045	2.51066e+11	2.64903e+11	3675.15	4.46095	2.43286e+09	6.71757e+09	398.653	5.91564	6.15116e+08	6.61905e+08	1083.64	1.38667	2.51639e+09	5.13756e+09	1787.76	4.72533	5.61059e+11	7.98559e+11	1736.48	2.11779	2.91907e+09	3.32398e+09	665.466	0.860209	1.49242e+11	1.78991e+11	2101.25	2.1678	3.27777e+11	1.98239e+11	3497.36	4.98122	3.0856e+09	3.82554e+09	1214.85
1998 [YR1998]	1116.91	12.2708	1.03833e+09	9.13565e+08	609.014	0.380236	1.44331e+10	1.46953e+10	4585.56	1.98975	1.35493e+09	3.75349e+09	6613.99	3.34089	2.48674e+11	2.59367e+11	3839.95	3.5748	4.44353e+09	6.80107e+09	408.823	3.71333	4.70936e+08	7.02992e+08	1105.25	0.488853	2.54793e+09	5.45916e+09	1909.62	4.43558	6.08852e+11	8.69655e+11	1751.94	1.55505	2.99574e+09	3.4164e+09	693.408	0.625286	1.54882e+11	1.86319e+11	1797.08	-0.25229	-2.11447e+11	1.70582e+11	3520.35	3.91814	2.80293e+09	3.88392e+09	1221.52
1999 [YR1999]	1166.19	6.61258	1.00837e+09	9.6851e+08	625.364	0.350304	1.56724e+10	1.54655e+10	4922.25	0.668733	1.03074e+09	4.00389e+09	6551.23	4.73377	2.22187e+11	2.52603e+11	3537.32	6.00843	4.91942e+09	6.69315e+09	451.861	2.90642	7.39637e+08	8.51926e+08	1124.9	0.3027	2.63853e+09	5.58297e+09	2038.2	3.749	6.47374e+11	9.40994e+11	1693.72	3.69942	3.27626e+09	3.52619e+09	740.916	0.472645	1.82195e+11	1.97257e+11	1784.33	-1.33257	-3.92713e+11	1.73939e+11	3561.48	1.93829	2.82592e+09	4.14269e+09	1215.16
2000 [YR2000]	1249.61	5.45043	9.00572e+08	1.19828e+09	646.038	0.525362	1.67879e+10	1.6433e+10	4917.11	0.9877	1.38391e+09	4.27637e+09	6745.87	5.03392	2.45344e+11	2.63747e+11	3717.9	7.5609	5.18171e+09	7.44399e+09	488.003	3.23775	8.33448e+08	1.11763e+09	1137.62	1.51144	2.75554e+09	5.69884e+09	2193.89	3.47508	6.94484e+11	1.03014e+12	1768.25	4.86983	3.49183e+09	3.53526e+09	755.482	0.765213	1.72128e+11	2.08693e+11	1845.23	-2.75744	-5.8645e+11	1.84184e+11	3635.29	10.794	3.0349e+09	4.31267e+09	1187.33
2001 [YR2001]	1385.04	3.29807	8.9144e+08	1.26005e+09	666.068	0.145444	1.81199e+10	1.76592e+10	4831.66	0.558885	1.35066e+09	4.29374e+09	6749.89	4.14754	2.43723e+11	2.62053e+11	3937.67	5.73161	6.08002e+09	7.90964e+09	518.384	3.67676	9.9138e+08	1.24279e+09	1156.05	-0.106527	2.88114e+09	5.80557e+09	2359.57	3.513	8.41086e+11	1.11761e+12	1768.29	4.0494	3.35561e+09	3.55174e+09	777.733	1.05638	1.79988e+11	2.14059e+11	1885.68	-1.85569	-7.57138e+11	1.8922e+11	3747.46	3.04858	3.01883e+09	4.68552e+09	1195.44
2002 [YR2002]	1582.06	4.6595	1.22151e+09	1.52891e+09	678.868	0.0955794	1.94645e+10	1.86839e+10	5030.14	7.50153	1.38743e+09	4.84129e+09	6868.7	3.25362	2.27212e+11	2.72019e+11	4260.37	5.51526	6.52439e+09	8.27434e+09	542.655	3.05685	1.11807e+09	1.45492e+09	1175.87	4.06898	3.10002e+09	6.54687e+09	2557.89	3.6091	9.50637e+11	1.2282e+12	1787.1	3.65623	3.20246e+09	3.63664e+09	793.101	1.01157	1.93596e+11	2.29631e+11	1943.64	0.0741516	-1.56316e+11	1.97286e+11	3879.88	2.48602	3.09724e+09	5.38446e+09	1166.06
2003 [YR2003]	1815.79	4.37657	1.82311e+09	1.90703e+09	698.732	0.445961	2.09549e+10	1.99136e+10	5171.41	5.56528	1.43661e+09	4.93016e+09	6865.18	1.81342	2.21094e+11	2.72301e+11	4519.15	9.91625	7.60144e+09	8.91412e+09	578.409	1.75132	1.35093e+09	1.63019e+09	1206.61	2.09694	2.902e+09	6.60719e+09	2797.17	3.4874	1.1768e+12	1.38378e+12	1821.15	4.74056	3.35832e+09	3.79496e+09	840.818	0.605889	2.23999e+11	2.45882e+11	2009.49	-0.254256	-8.37255e+11	2.04694e+11	3951.04	5.36473	3.45988e+09	5.48362e+09	1165.17
2004 [YR2004]	2018.46	6.9099	1.92069e+09	2.04784e+09	723.228	0.689472	2.2675e+10	2.13174e+10	5219.28	4.36384	1.78041e+09	4.87356e+09	7178.36	2.71351	2.43916e+11	2.9467e+11	4849.83	11.7462	8.42026e+09	9.26709e+09	627.008	2.46198	1.22434e+09	1.90087e+09	1256.69	0.361118	3.30063e+09	7.08017e+09	3061.83	3.48364	1.4028e+12	1.53801e+12	1887.08	6.67605	4.09493e+09	3.92783e+09	892.382	0.765601	2.9069e+11	2.69846e+11	2083.88	0.738244	-3.87509e+11	2.12761e+11	4183.85	8.20922	5.05822e+09	6.19675e+09	1188.57
2005 [YR2005]	2312.98	5.96011	2.40743e+09	2.35087e+09	758.89	1.17121	2.48889e+10	2.30084e+10	5359.88	4.24295	1.49018e+09	5.14828e+09	7325.91	1.7339	2.37824e+11	3.00547e+11	5231.3	13.7202	1.04564e+10	9.66986e+09	697.747	6.02538	1.59974e+09	2.14218e+09	1250.06	1.24861	3.35241e+09	6.87815e+09	3390.71	4.55425	1.55255e+12	1.72455e+12	1953.32	6.16027	4.04777e+09	4.22774e+09	947.763	0.886101	3.37922e+11	2.95679e+11	2174.92	2.91611	-5.47265e+11	2.22769e+11	4408.27	15.7636	6.904e+09	6.63908e+09	1221.86
2006 [YR2006]	2636.26	7.30732	3.1909e+09	2.74035e+09	799.782	0.635657	2.735e+10	2.52627e+10	5700.08	4.90881	1.70969e+09	5.54983e+09	7534.55	1.7531	2.57979e+11	3.06577e+11	5629.76	22.9044	1.26259e+10	1.05386e+10	759.643	6.64242	1.99564e+09	2.53354e+09	1262.87	0.28274	3.39288e+09	7.20058e+09	3800.76	4.50858	1.79144e+12	1.95651e+12	2033.07	6.57287	4.33988e+09	4.49545e+09	1008.67	2.13017	3.83119e+11	3.3483e+11	2264.94	1.34794	-4.50637e+11	2.32768e+11	4453.65	23.5373	6.55497e+09	7.28362e+09	1262.81
2007 [YR2007]	3019.47	7.25233	4.1157e+09	3.04894e+09	847.282	0.817754	2.93046e+10	2.75434e+10	5912.92	4.68081	2.0749e+09	5.69138e+09	7909.83	3.19089	2.99038e+11	3.25606e+11	6048.7	31.2275	1.43684e+10	1.17792e+10	822.754	10.0389	2.09716e+09	2.74648e+09	1281.39	0.792291	3.67682e+09	7.08189e+09	4319.02	4.40096	2.10512e+12	2.25098e+12	2110.04	7.82223	5.41007e+09	4.77848e+09	1070.13	2.0734	4.52653e+11	3.61696e+11	2377.25	1.60301	1.69598e+11	2.43755e+11	4521.65	15.3248	7.18639e+09	7.94383e+09	1309.9
2008 [YR2008]	3250.5	8.09235	5.06804e+09	3.27558e+09	890.297	1.44975	3.21809e+10	2.94807e+10	5982.51	4.85443	3.12655e+09	5.56362e+09	8231.11	2.99066	3.4157e+11	3.38954e+11	6464.67	18.8995	1.67566e+10	1.2327e+10	863.387	7.87468	2.43301e+09	2.85755e+09	1281.02	0.0757547	4.0277e+09	7.0692e+09	4711.64	3.73363	2.3977e+12	2.47246e+12	2151.2	8.65022	5.89176e+09	4.96202e+09	1087.58	3.62052	4.29006e+11	3.76161e+11	2487.61	1.82633	1.39173e+11	2.52867e+11	4731.61	12.4759	9.03429e+09	8.58129e+09	1274.4
2009 [YR2009]	2810.19	8.78869	3.10795e+09	2.34031e+09	927.019	0.879495	3.45585e+10	3.15187e+10	5031.86	2.06255	2.78105e+09	3.79726e+09	8142.77	1.88846	2.92051e+11	3.23016e+11	6288.68	7.4902	1.27063e+10	1.18192e+10	851.203	8.92527	2.52639e+09	2.58628e+09	1277.18	2.67167	3.97977e+09	7.01149e+09	5128.9	2.56889	2.89802e+12	2.72694e+12	2054.38	3.38987	3.28512e+09	4.58027e+09	1156.88	2.65159	5.03022e+11	4.09431e+11	2569.87	0.903919	2.3296e+11	2.6194e+11	4861.13	9.83418	9.35083e+09	8.41543e+09	1278.14
2010 [YR2010]	2889.57	5.71604	3.01362e+09	2.51395e+09	967.562	1.06893	3.75183e+10	3.37352e+10	5428.16	1.72805	3.26893e+09	4.43595e+09	8673.91	3.72996	3.76146e+11	3.55973e+11	6427.81	3.6362	1.0434e+10	1.11401e+10	888.913	12.4914	2.32646e+09	2.93687e+09	1277.27	1.94952	4.32113e+09	6.90401e+09	5647.06	4.00356	3.35821e+12	3.07282e+12	2087.25	3.83461	3.67959e+09	4.71645e+09	1238.01	1.63503	5.73844e+11	4.41763e+11	2695.87	2.02518	2.18836e+11	2.74826e+11	4865.47	6.22248	1.01163e+10	8.59926e+09	1342.77
2011 [YR2011]	3043.26	6.44067	2.77215e+09	2.5584e+09	1017.63	0.983167	4.11054e+10	3.67778e+10	5684.22	1.9404	4.26801e+09	4.84423e+09	8935.29	3.91511	3.97695e+11	3.70619e+11	6605.09	3.64749	1.00924e+10	1.14411e+10	938.018	11.9948	2.55399e+09	3.36209e+09	1283.57	2.1327	4.57827e+09	6.8e+09	6152.69	3.70883	3.65464e+12	3.40126e+12	2124.19	5.8868	4.56728e+09	4.91262e+09	1285.28	2.00207	5.96454e+11	4.57784e+11	2826.48	2.30298	2.36059e+11	2.92277e+11	4873	5.03336	9.57613e+09	8.92588e+09	1374.54
2012 [YR2012]	3278.67	4.67673	2.45261e+09	2.6861e+09	1070.6	1.1881	4.54493e+10	4.0248e+10	5566.54	1.0504	4.03619e+09	4.66323e+09	9025.32	3.75502	3.87574e+11	3.6794e+11	6693.61	3.29297	1.04038e+10	1.19384e+10	992.135	14.1457	2.97112e+09	3.67599e+09	1305.67	1.74884	4.75232e+09	7.24862e+09	6591.65	2.82709	3.92883e+12	3.68573e+12	2169.15	5.83609	4.44381e+09	5.00793e+09	1337.48	1.31293	6.22066e+11	4.7275e+11	2959.51	2.30978	2.61981e+11	3.07783e+11	4920.87	4.89481	8.40223e+09	8.96843e+09	1401.49
2013 [YR2013]	3402.08	3.11193	2.27602e+09	2.70078e+09	1120.69	1.73542	4.78875e+10	4.41276e+10	6067.85	0.470417	3.1477e+09	5.35983e+09	9216.14	3.04152	4.10354e+11	3.7591e+11	6693.45	3.56394	9.84995e+09	1.16157e+10	1049.99	13.5833	3.39059e+09	4.07029e+09	1332.86	1.62297	5.41373e+09	7.47326e+09	7056.41	3.03988	4.29692e+12	3.98012e+12	2187.83	5.77863	3.93529e+09	5.10354e+09	1404.54	1.51628	5.99008e+11	4.90647e+11	3086.32	2.55136	2.69439e+11	3.21147e+11	4732.39	5.64977	7.99735e+09	9.13337e+09	1420.08
2014 [YR2014]	3538.53	3.50211	2.26009e+09	2.63889e+09	1173.89	1.46871	5.26068e+10	4.77285e+10	6291.24	3.3302	3.5155e+09	5.67697e+09	9183.47	3.57143	3.88162e+11	3.70241e+11	6796.69	1.91584	1.05267e+10	1.16845e+10	1109.38	11.0969	3.6874e+09	4.48091e+09	1366.97	1.99484	6.10959e+09	7.59474e+09	7532.77	2.55923	4.61803e+12	4.26492e+12	2213.44	8.62901	4.30433e+09	5.16459e+09	1490.03	1.69566	6.45094e+11	5.24996e+11	3203.48	2.81997	2.84684e+11	3.34739e+11	4348.24	5.91205	8.32196e+09	9.5081e+09	1457.54
2015 [YR2015]	3666.14	1.74474	2.18776e+09	2.71313e+09	1236.01	1.45129	5.63518e+10	5.23423e+10	5869.73	2.79773	3.84859e+09	5.07998e+09	8783.23	3.59214	3.13795e+11	3.48909e+11	7074.68	4.37437	1.06608e+10	1.21991e+10	1170.74	10.0987	4.05276e+09	4.99615e+09	1399.68	2.15564	5.87832e+09	8.08203e+09	8016.43	2.19218	4.78244e+12	4.51769e+12	2257.22	6.27595	5.26969e+09	5.3813e+09	1590.17	2.09212	6.75604e+11	5.75276e+11	3322.58	2.29762	2.93231e+11	3.44754e+11	4064.25	4.1472	8.42394e+09	9.73659e+09	1496.65
2016 [YR2016]	3689.83	3.16537	1.99743e+09	2.70507e+09	1307.73	0.879489	6.13724e+10	5.8149e+10	6166.09	0.944948	3.53419e+09	5.24781e+09	8426.85	4.13736	2.70036e+11	3.32977e+11	7341.05	2.75871	1.01791e+10	1.2678e+10	1235.32	12.3692	4.45631e+09	5.52384e+09	1420.03	1.96335	6.54966e+09	8.48235e+09	8516.51	1.55564	5.12865e+12	4.79017e+12	2303.88	5.28157	4.99663e+09	5.58115e+09	1701.18	1.93736	7.00429e+11	6.19688e+11	3453.05	0.487372	3.07851e+11	3.57939e+11	3949.61	3.89285	7.95476e+09	9.81586e+09	1525.74
2017 [YR2017]	3985.92	2.19257	2.20316e+09	2.9492e+09	1376.6	0.616295	6.65028e+10	6.29592e+10	6287.6	1.61796	3.88023e+09	5.5031e+09	8470.95	3.33827	2.77021e+11	3.3131e+11	7599.12	3.39072	1.08378e+10	1.28026e+10	1304.55	12.5718	4.7235e+09	6.06233e+09	1429.23	2.25621	6.62939e+09	8.60196e+09	9053.21	1.34913	5.45299e+12	5.07127e+12	2373.79	4.10592	5.62411e+09	5.8324e+09	1795.91	1.50732	7.7633e+11	6.56005e+11	3591.78	2.01949	3.25368e+11	3.72583e+11	3947.97	4.87814	8.72712e+09	9.98703e+09	1550.2
2018 [YR2018]	4215.9	2.14205	2.96325e+09	3.05856e+09	1460.31	0.753511	7.45716e+10	6.93784e+10	6418.57	1.67894	3.98598e+09	5.80227e+09	8553.88	4.07746	2.86595e+11	3.33685e+11	7859.69	2.72719	1.19685e+10	1.2802e+10	1384.97	13.0745	5.43946e+09	6.76585e+09	1445.27	1.91398	7.01703e+09	8.85422e+09	9619.19	1.69391	5.82157e+12	5.36502e+12	2423.27	5.99385	6.06646e+09	6.06965e+09	1891.14	1.55821	8.61375e+11	6.90881e+11	3741.31	1.81429	3.53102e+11	3.88765e+11	3929.69	2.20178	7.24383e+09	1.0108e+10	1604.8
[truncated: 55 more columns]

## Sheet: GVC developing
	Armenia	Bangladesh	Botswana	Brazil	Bulgaria	Cambodia	Cameroon	China	Colombia	Honduras	India	Indonesia	Jordan	Kenya	Madagascar	Mozambique	Namibia	Nicaragua	Niger	Nigeria	Pakistan	Paraguay	Philippines	Senegal	Togo	Tanzania	Viet Nam
GVC1995	54999.9	569503	170288	13658490	2491514	122453	401575	61246950	2308885	377891	12168860	23156870	509310	545412	198242	54214.4	280916	120426	53801.2	2679484	1645882	505467	16769540	259130	47489.2	269277	3719306
GVC1996	77133.8	633650	198252	14928580	2505765	125448	433080	68203830	2567088	426511	13443060	26754750	580032	593274	216948	67354.1	296428	133414	65943.9	2881051	1727645	538537	20214280	288314	55132.1	290309	4179170
GVC1997	119965	647294	227138	16234800	2769917	160938	426898	69070580	2698057	459473	14007870	24224300	568521	587417	222875	85256.4	285954	136137	57154.2	2921890	1737396	561151	20732680	283571	59478.4	288874	4280173
GVC1998	133146	718344	202815	16374900	2872591	159991	445971	87631120	2703244	510641	15296340	23491220	553039	598790	244014	96081.3	263501	151114	72681.8	3176680	1856646	567245	20205060	317973	60819.8	300283	5054783
GVC1999	142353	747027	229618	16462680	2894217	199156	456360	93945010	2718531	514249	16178760	23716140	562857	591166	267002	103444	268631	155115	76076.7	3135248	1816182	553351	20717710	245060	62207	302613	5287036
GVC2000	187844	883917	232958	18753660	2948860	251867	514302	121927400	3187682	616645	19575820	30514360	655904	672123	363900	133398	251510	169733	105559	4188934	2083594	608670	22165260	238908	72492.6	307121	6250317
GVC2001	188584	922494	172297	19755800	2972950	253888	503836	122364400	2814296	561953	19365210	28708780	613581	667162	355783	136520	226972	168342	91967.1	3907880	2105621	594261	22548250	320132	63487.5	329514	5461338
GVC2002	217670	927499	162215	19929070	3236181	275505	523487	136591900	2415608	583810	21470080	29807690	687168	692554	277123	152218	233104	171353	96172	4133187	2197309	558818	24159840	350439	67216.6	333804	5641377
GVC2003	253308	1071701	166430	24080240	4059918	304407	643936	185761300	3372557	626244	27328340	35095550	787223	812711	357884	165202	327145	201208	100887	4881774	2550092	665850	27882250	406764	78496.6	369245	6684080
GVC2004	307457	1354076	211900	32614400	5344343	389825	769795	254729900	4116325	772867	38420630	45891390	1048369	1075374	471036	196731	394997	244639	105338	6181513	3293845	829797	34241910	471765	95393.4	422716	9286165
GVC2005	382045	1544672	241617	38737110	5499580	470748	861876	313189000	4531974	853319	47582090	54159950	1221521	1303162	495783	229212	457281	280066	125930	7546388	3932720	953054	38664610	532587	104826	463514	11316480
GVC2006	432040	1996490	288978	49832680	8273654	605776	1079952	413555400	5973469	981177	58706510	68071230	1488986	1652259	561512	268917	548083	333818	162768	9576439	4851554	1130709	47019260	626822	126780	525796	14185570
GVC2007	527513	2484936	340999	61317190	10386200	712229	1333859	539242600	6902776	1125402	75972610	81496130	1824191	2015193	695315	328653	702481	392073	171741	11453720	6135141	1327565	55869320	763483	157181	609403	15081230
GVC2008	603904	3098015	345201	77099400	12811460	828103	1612179	651750500	8778682	1280610	95719050	102344500	2325224	2411830	803876	388652	788280	476319	218053	14302930	7464630	1575583	66059530	883341	207019	693712	18770910
GVC2009	446858	2648040	234889	56652850	9413788	601955	1078838	495293500	6644130	913074	75439920	77167670	1853564	1959554	583822	303154	655263	409076	152910	9885421	6224367	1213775	52322970	686882	167157	645009	14186390
GVC2010	665370	3298986	362972	85075710	12147060	838343	1710989	691890100	8752708	1243959	109356100	107775900	2473977	2669569	858978	377069	942586	540387	253651	12892620	8245793	1886708	67084140	948752	280232	812384	15273860
GVC2011	759171	4277572	423866	95009130	14525560	923264	1536362	866091800	11458500	1441751	130873100	138447000	2722198	2903124	832829	365774	1021315	601689	290438	15510660	10134880	1974401	76721430	952364	263603	879800	17400470
GVC2012	739709	4132621	420713	94532730	14306560	894681	1456816	846673100	11045270	1413444	128613500	135470000	2644634	2698106	810335	356127	1004572	578874	282901	14744080	9970468	1747657	74551270	932802	252903	844696	16679680
GVC2013	818885	4463282	486153	96782080	14811590	976317	1635737	879758300	11101650	1389311	133134100	133644500	2781787	2625217	846219	367591	991388	598670	253104	14914640	9876502	1793235	77615030	1025898	270986	855390	17185940
GVC2014	839885	4578579	519739	103768900	15562760	1032713	1661289	939957000	12023100	1428857	142714000	138292400	2896357	2895979	880844	383150	1036510	619368	261684	15979660	10121460	1949599	81282210	1015270	282767	803570	18326250
GVC2015	719462	4102998	442118	88837140	13264430	909987	1466753	846553400	10431660	1246789	127147800	125174100	2527143	2618966	768464	328322	886152	533874	236972	15076420	8796307	1685597	72803250	889946	245730	672506	16205510
GVC2016	784122	4565232	477028	87773330	13868150	996473	1580204	893202600	10617770	1264571	137070900	130054300	2567043	2761586	814929	343430	959166	556198	233917	14834820	9019985	1770021	76676300	973335	255918	725197	17369770
GVC2017	821142	4758357	437585	92845910	14494140	1076976	1621064	930783900	10773510	1336338	143319800	136045500	2635871	2873828	828140	356478	1070368	580066	241713	15246240	9362638	1867349	80992210	1019576	270959	761734	18856080
GVC2018	864558	4969454	455116	98083280	15078700	1160796	1682775	960633600	11040160	1369136	150646000	141063700	2731926	2989159	866680	380231	1143857	599622	252398	16288900	9794242	1930987	84825040	1073136	287115	806971	20394190

## Sheet: HC developing
country	currency_unit	year	hc
Armenia	Armenian Dram	1995	3.0213
Armenia	Armenian Dram	1996	3.03661
Armenia	Armenian Dram	1997	3.05201
Armenia	Armenian Dram	1998	3.06747
Armenia	Armenian Dram	1999	3.08302
Armenia	Armenian Dram	2000	3.09865
Armenia	Armenian Dram	2001	3.09845
Armenia	Armenian Dram	2002	3.09826
Armenia	Armenian Dram	2003	3.09806
Armenia	Armenian Dram	2004	3.09786
Armenia	Armenian Dram	2005	3.09767
Armenia	Armenian Dram	2006	3.10037
Armenia	Armenian Dram	2007	3.10308
Armenia	Armenian Dram	2008	3.1058
Armenia	Armenian Dram	2009	3.10851
Armenia	Armenian Dram	2010	3.11123
Armenia	Armenian Dram	2011	3.11396
Armenia	Armenian Dram	2012	3.11669
Armenia	Armenian Dram	2013	3.11943
Armenia	Armenian Dram	2014	3.12218
Armenia	Armenian Dram	2015	3.12493
Armenia	Armenian Dram	2016	3.12769
Armenia	Armenian Dram	2017	3.13045
Armenia	Armenian Dram	2018	3.13322
Bangladesh	Taka	1995	1.55471
Bangladesh	Taka	1996	1.57139
Bangladesh	Taka	1997	1.58824
Bangladesh	Taka	1998	1.60527
Bangladesh	Taka	1999	1.62249
Bangladesh	Taka	2000	1.63989
Bangladesh	Taka	2001	1.66191
Bangladesh	Taka	2002	1.68423
Bangladesh	Taka	2003	1.70684
Bangladesh	Taka	2004	1.72466
Bangladesh	Taka	2005	1.74209
Bangladesh	Taka	2006	1.7676
Bangladesh	Taka	2007	1.79349
Bangladesh	Taka	2008	1.81975
Bangladesh	Taka	2009	1.8464
Bangladesh	Taka	2010	1.87344
Bangladesh	Taka	2011	1.89753
Bangladesh	Taka	2012	1.92194
Bangladesh	Taka	2013	1.94666
Bangladesh	Taka	2014	1.97169
Bangladesh	Taka	2015	1.99705
Bangladesh	Taka	2016	2.02274
Bangladesh	Taka	2017	2.04875
Bangladesh	Taka	2018	2.0751
Bulgaria	Bulgarian Lev	1995	2.8226
Bulgaria	Bulgarian Lev	1996	2.83828
Bulgaria	Bulgarian Lev	1997	2.85404
Bulgaria	Bulgarian Lev	1998	2.86989
Bulgaria	Bulgarian Lev	1999	2.88582
Bulgaria	Bulgarian Lev	2000	2.90185
Bulgaria	Bulgarian Lev	2001	2.91946
Bulgaria	Bulgarian Lev	2002	2.93718
Bulgaria	Bulgarian Lev	2003	2.955
Bulgaria	Bulgarian Lev	2004	2.97294
Bulgaria	Bulgarian Lev	2005	2.99098
Bulgaria	Bulgarian Lev	2006	3.00914
Bulgaria	Bulgarian Lev	2007	3.0274
Bulgaria	Bulgarian Lev	2008	3.04578
Bulgaria	Bulgarian Lev	2009	3.06426
Bulgaria	Bulgarian Lev	2010	3.08286
Bulgaria	Bulgarian Lev	2011	3.09415
Bulgaria	Bulgarian Lev	2012	3.10549
Bulgaria	Bulgarian Lev	2013	3.11687
Bulgaria	Bulgarian Lev	2014	3.12829
Bulgaria	Bulgarian Lev	2015	3.13975
Bulgaria	Bulgarian Lev	2016	3.15125
Bulgaria	Bulgarian Lev	2017	3.1628
Bulgaria	Bulgarian Lev	2018	3.17439
Brazil	Brazilian Real	1995	1.86099
Brazil	Brazilian Real	1996	1.89645
Brazil	Brazilian Real	1997	1.93258
Brazil	Brazilian Real	1998	1.9694
Brazil	Brazilian Real	1999	2.00693
Brazil	Brazilian Real	2000	2.04517
Brazil	Brazilian Real	2001	2.0859
Brazil	Brazilian Real	2002	2.12745
Brazil	Brazilian Real	2003	2.16983
Brazil	Brazilian Real	2004	2.21305
Brazil	Brazilian Real	2005	2.25713
Brazil	Brazilian Real	2006	2.29881
Brazil	Brazilian Real	2007	2.34126
Brazil	Brazilian Real	2008	2.38449
Brazil	Brazilian Real	2009	2.42852
Brazil	Brazilian Real	2010	2.47336
Brazil	Brazilian Real	2011	2.5609
Brazil	Brazilian Real	2012	2.62187
Brazil	Brazilian Real	2013	2.6843
Brazil	Brazilian Real	2014	2.74822
Brazil	Brazilian Real	2015	2.81366
Brazil	Brazilian Real	2016	2.88066
Brazil	Brazilian Real	2017	2.94925
Brazil	Brazilian Real	2018	3.01948
Botswana	Pula	1995	2.24731
Botswana	Pula	1996	2.2885
Botswana	Pula	1997	2.33045
Botswana	Pula	1998	2.37316
Botswana	Pula	1999	2.41665
Botswana	Pula	2000	2.46095
Botswana	Pula	2001	2.49471
Botswana	Pula	2002	2.52893
Botswana	Pula	2003	2.56244
Botswana	Pula	2004	2.58605
Botswana	Pula	2005	2.60988
Botswana	Pula	2006	2.63075
Botswana	Pula	2007	2.65178
Botswana	Pula	2008	2.67298
Botswana	Pula	2009	2.69435
Botswana	Pula	2010	2.71589
Botswana	Pula	2011	2.73851
Botswana	Pula	2012	2.76163
Botswana	Pula	2013	2.78527
Botswana	Pula	2014	2.80944
Botswana	Pula	2015	2.83416
Botswana	Pula	2016	2.85944
Botswana	Pula	2017	2.8853
Botswana	Pula	2018	2.91175
Cambodia	Riel	1995	1.48446
Cambodia	Riel	1996	1.4955
Cambodia	Riel	1997	1.50662
Cambodia	Riel	1998	1.51783
Cambodia	Riel	1999	1.52912
Cambodia	Riel	2000	1.5405
Cambodia	Riel	2001	1.55279
Cambodia	Riel	2002	1.56517
Cambodia	Riel	2003	1.57766
Cambodia	Riel	2004	1.59025
Cambodia	Riel	2005	1.60293
Cambodia	Riel	2006	1.62778
Cambodia	Riel	2007	1.65302
Cambodia	Riel	2008	1.67865
Cambodia	Riel	2009	1.70467
Cambodia	Riel	2010	1.72567
Cambodia	Riel	2011	1.74769
Cambodia	Riel	2012	1.77069
Cambodia	Riel	2013	1.79471
Cambodia	Riel	2014	1.81981
Cambodia	Riel	2015	1.84604
Cambodia	Riel	2016	1.87347
Cambodia	Riel	2017	1.90217
Cambodia	Riel	2018	1.93222
China	Yuan Renminbi	1995	2.13809
China	Yuan Renminbi	1996	2.17208
China	Yuan Renminbi	1997	2.20662
China	Yuan Renminbi	1998	2.2417
China	Yuan Renminbi	1999	2.27733
China	Yuan Renminbi	2000	2.31354
China	Yuan Renminbi	2001	2.32968
China	Yuan Renminbi	2002	2.34594
China	Yuan Renminbi	2003	2.36232
China	Yuan Renminbi	2004	2.3788
China	Yuan Renminbi	2005	2.3954
China	Yuan Renminbi	2006	2.40446
China	Yuan Renminbi	2007	2.41355
China	Yuan Renminbi	2008	2.42267
China	Yuan Renminbi	2009	2.43183
China	Yuan Renminbi	2010	2.44102
China	Yuan Renminbi	2011	2.47547
China	Yuan Renminbi	2012	2.5104
China	Yuan Renminbi	2013	2.54583
China	Yuan Renminbi	2014	2.57462
China	Yuan Renminbi	2015	2.59903
China	Yuan Renminbi	2016	2.62367
China	Yuan Renminbi	2017	2.64854
China	Yuan Renminbi	2018	2.67364
Cameroon	CFA Franc BEAC	1995	1.63065
Cameroon	CFA Franc BEAC	1996	1.65355
Cameroon	CFA Franc BEAC	1997	1.67678
Cameroon	CFA Franc BEAC	1998	1.70033
Cameroon	CFA Franc BEAC	1999	1.7205
Cameroon	CFA Franc BEAC	2000	1.73868
Cameroon	CFA Franc BEAC	2001	1.75138
Cameroon	CFA Franc BEAC	2002	1.76416
Cameroon	CFA Franc BEAC	2003	1.77704
Cameroon	CFA Franc BEAC	2004	1.79002
Cameroon	CFA Franc BEAC	2005	1.80309
Cameroon	CFA Franc BEAC	2006	1.81625
Cameroon	CFA Franc BEAC	2007	1.82951
Cameroon	CFA Franc BEAC	2008	1.84287
Cameroon	CFA Franc BEAC	2009	1.85633
Cameroon	CFA Franc BEAC	2010	1.86988
Cameroon	CFA Franc BEAC	2011	1.87274
Cameroon	CFA Franc BEAC	2012	1.87561
Cameroon	CFA Franc BEAC	2013	1.87848
Cameroon	CFA Franc BEAC	2014	1.88136
Cameroon	CFA Franc BEAC	2015	1.88424
Cameroon	CFA Franc BEAC	2016	1.88713
Cameroon	CFA Franc BEAC	2017	1.89002
Cameroon	CFA Franc BEAC	2018	1.89291
Colombia	Colombian Peso	1995	2.03826
Colombia	Colombian Peso	1996	2.06262
Colombia	Colombian Peso	1997	2.08726
Colombia	Colombian Peso	1998	2.1122
Colombia	Colombian Peso	1999	2.13744
Colombia	Colombian Peso	2000	2.16298
Colombia	Colombian Peso	2001	2.18431
Colombia	Colombian Peso	2002	2.20585
Colombia	Colombian Peso	2003	2.2276
Colombia	Colombian Peso	2004	2.24956
Colombia	Colombian Peso	2005	2.27175
Colombia	Colombian Peso	2006	2.29415
Colombia	Colombian Peso	2007	2.31677
Colombia	Colombian Peso	2008	2.33961
Colombia	Colombian Peso	2009	2.36268
Colombia	Colombian Peso	2010	2.38598
Colombia	Colombian Peso	2011	2.41069
Colombia	Colombian Peso	2012	2.43566
Colombia	Colombian Peso	2013	2.46088
Colombia	Colombian Peso	2014	2.48637
Colombia	Colombian Peso	2015	2.51213
Colombia	Colombian Peso	2016	2.53814
Colombia	Colombian Peso	2017	2.56298
Colombia	Colombian Peso	2018	2.58082
Indonesia	Rupiah	1995	2.03531
Indonesia	Rupiah	1996	2.06453
Indonesia	Rupiah	1997	2.09417
Indonesia	Rupiah	1998	2.12424
Indonesia	Rupiah	1999	2.15473
Indonesia	Rupiah	2000	2.18567
Indonesia	Rupiah	2001	2.20775
Indonesia	Rupiah	2002	2.23005
Indonesia	Rupiah	2003	2.25258
Indonesia	Rupiah	2004	2.27533
Indonesia	Rupiah	2005	2.29832
Indonesia	Rupiah	2006	2.32153
Indonesia	Rupiah	2007	2.34498
Indonesia	Rupiah	2008	2.36867
Indonesia	Rupiah	2009	2.3926
Indonesia	Rupiah	2010	2.41677
Indonesia	Rupiah	2011	2.40213
Indonesia	Rupiah	2012	2.38758
Indonesia	Rupiah	2013	2.37312
Indonesia	Rupiah	2014	2.35874
Indonesia	Rupiah	2015	2.34446
Indonesia	Rupiah	2016	2.33025
Indonesia	Rupiah	2017	2.31614
Indonesia	Rupiah	2018	2.30211
India	Indian Rupee	1995	1.60119
India	Indian Rupee	1996	1.6403
India	Indian Rupee	1997	1.68038
India	Indian Rupee	1998	1.7184
India	Indian Rupee	1999	1.74994
India	Indian Rupee	2000	1.78207
India	Indian Rupee	2001	1.79678
India	Indian Rupee	2002	1.81161
India	Indian Rupee	2003	1.82657
India	Indian Rupee	2004	1.84165
India	Indian Rupee	2005	1.85685
India	Indian Rupee	2006	1.8782
India	Indian Rupee	2007	1.8998
India	Indian Rupee	2008	1.92165
India	Indian Rupee	2009	1.94375
India	Indian Rupee	2010	1.9661
India	Indian Rupee	2011	1.98789
India	Indian Rupee	2012	2.00993
India	Indian Rupee	2013	2.03221
India	Indian Rupee	2014	2.05473
India	Indian Rupee	2015	2.07751
India	Indian Rupee	2016	2.10054
India	Indian Rupee	2017	2.12382
India	Indian Rupee	2018	2.14736
Jordan	Jordanian Dinar	1995	2.24702
Jordan	Jordanian Dinar	1996	2.29342
Jordan	Jordanian Dinar	1997	2.34077
Jordan	Jordanian Dinar	1998	2.38911
Jordan	Jordanian Dinar	1999	2.43844
Jordan	Jordanian Dinar	2000	2.48879
Jordan	Jordanian Dinar	2001	2.528
Jordan	Jordanian Dinar	2002	2.56526
Jordan	Jordanian Dinar	2003	2.59241
Jordan	Jordanian Dinar	2004	2.61984
Jordan	Jordanian Dinar	2005	2.64756
Jordan	Jordanian Dinar	2006	2.67355
Jordan	Jordanian Dinar	2007	2.6998
Jordan	Jordanian Dinar	2008	2.72631
Jordan	Jordanian Dinar	2009	2.75307
Jordan	Jordanian Dinar	2010	2.7801
Jordan	Jordanian Dinar	2011	2.79341
Jordan	Jordanian Dinar	2012	2.80678
Jordan	Jordanian Dinar	2013	2.82022
Jordan	Jordanian Dinar	2014	2.83371
Jordan	Jordanian Dinar	2015	2.84728
Jordan	Jordanian Dinar	2016	2.86091
Jordan	Jordanian Dinar	2017	2.8746
Jordan	Jordanian Dinar	2018	2.88836
Kenya	Kenyan Shilling	1995	1.81759
Kenya	Kenyan Shilling	1996	1.84065
Kenya	Kenyan Shilling	1997	1.864
Kenya	Kenyan Shilling	1998	1.88765
Kenya	Kenyan Shilling	1999	1.9116
Kenya	Kenyan Shilling	2000	1.93585
Kenya	Kenyan Shilling	2001	1.95771
Kenya	Kenyan Shilling	2002	1.97982
Kenya	Kenyan Shilling	2003	2.00218
Kenya	Kenyan Shilling	2004	2.02479
Kenya	Kenyan Shilling	2005	2.04765
Kenya	Kenyan Shilling	2006	2.07078
Kenya	Kenyan Shilling	2007	2.09416
Kenya	Kenyan Shilling	2008	2.11781
Kenya	Kenyan Shilling	2009	2.14173
Kenya	Kenyan Shilling	2010	2.16592
Kenya	Kenyan Shilling	2011	2.18529
Kenya	Kenyan Shilling	2012	2.20485
Kenya	Kenyan Shilling	2013	2.22458
Kenya	Kenyan Shilling	2014	2.24448
Kenya	Kenyan Shilling	2015	2.26456
Kenya	Kenyan Shilling	2016	2.28483
Kenya	Kenyan Shilling	2017	2.30527
Kenya	Kenyan Shilling	2018	2.3259
Madagascar	Malagasy Ariary	1995	1.44683
Madagascar	Malagasy Ariary	1996	1.46479
Madagascar	Malagasy Ariary	1997	1.48298
Madagascar	Malagasy Ariary	1998	1.50139
Madagascar	Malagasy Ariary	1999	1.52003
Madagascar	Malagasy Ariary	2000	1.5389
Madagascar	Malagasy Ariary	2001	1.54889
Madagascar	Malagasy Ariary	2002	1.55894
Madagascar	Malagasy Ariary	2003	1.56906
Madagascar	Malagasy Ariary	2004	1.57925
Madagascar	Malagasy Ariary	2005	1.5895
Madagascar	Malagasy Ariary	2006	1.59982
Madagascar	Malagasy Ariary	2007	1.6102
Madagascar	Malagasy Ariary	2008	1.62066
Madagascar	Malagasy Ariary	2009	1.63118
Madagascar	Malagasy Ariary	2010	1.64176
Madagascar	Malagasy Ariary	2011	1.65068
Madagascar	Malagasy Ariary	2012	1.65965
Madagascar	Malagasy Ariary	2013	1.66867
Madagascar	Malagasy Ariary	2014	1.67773
Madagascar	Malagasy Ariary	2015	1.68685
Madagascar	Malagasy Ariary	2016	1.69601
Madagascar	Malagasy Ariary	2017	1.70523
Madagascar	Malagasy Ariary	2018	1.71318
Mozambique	Metical	1995	1.11379
Mozambique	Metical	1996	1.1169
Mozambique	Metical	1997	1.12002
Mozambique	Metical	1998	1.12315
Mozambique	Metical	1999	1.12629
Mozambique	Metical	2000	1.12943
Mozambique	Metical	2001	1.13542
Mozambique	Metical	2002	1.14143
Mozambique	Metical	2003	1.14748
Mozambique	Metical	2004	1.15355
Mozambique	Metical	2005	1.15966
Mozambique	Metical	2006	1.16388
Mozambique	Metical	2007	1.16812
Mozambique	Metical	2008	1.17237
Mozambique	Metical	2009	1.17664
Mozambique	Metical	2010	1.18092
Mozambique	Metical	2011	1.18611
Mozambique	Metical	2012	1.19132
Mozambique	Metical	2013	1.19655
Mozambique	Metical	2014	1.20181
Mozambique	Metical	2015	1.20709
Mozambique	Metical	2016	1.21239
Mozambique	Metical	2017	1.21772
Mozambique	Metical	2018	1.22307
Namibia	Namibian Dollar	1995	2.02253
Namibia	Namibian Dollar	1996	2.01821
Namibia	Namibian Dollar	1997	2.0139
Namibia	Namibian Dollar	1998	2.00961
Namibia	Namibian Dollar	1999	2.00532
Namibia	Namibian Dollar	2000	2.00104
Namibia	Namibian Dollar	2001	2.017
Namibia	Namibian Dollar	2002	2.03308
Namibia	Namibian Dollar	2003	2.04929
Namibia	Namibian Dollar	2004	2.06563
Namibia	Namibian Dollar	2005	2.0821
Namibia	Namibian Dollar	2006	2.09331
Namibia	Namibian Dollar	2007	2.10457
Namibia	Namibian Dollar	2008	2.11589
Namibia	Namibian Dollar	2009	2.12728
Namibia	Namibian Dollar	2010	2.13873
Namibia	Namibian Dollar	2011	2.15054
Namibia	Namibian Dollar	2012	2.16253
Namibia	Namibian Dollar	2013	2.17468
Namibia	Namibian Dollar	2014	2.18702
Namibia	Namibian Dollar	2015	2.19953
Namibia	Namibian Dollar	2016	2.21222
Namibia	Namibian Dollar	2017	2.2251
Namibia	Namibian Dollar	2018	2.23817
Nicaragua	Cordoba Oro	1995	1.80844
Nicaragua	Cordoba Oro	1996	1.82755
Nicaragua	Cordoba Oro	1997	1.84686
Nicaragua	Cordoba Oro	1998	1.86637
Nicaragua	Cordoba Oro	1999	1.88609
Nicaragua	Cordoba Oro	2000	1.90602
Nicaragua	Cordoba Oro	2001	1.9207
Nicaragua	Cordoba Oro	2002	1.93549
Nicaragua	Cordoba Oro	2003	1.95039
Nicaragua	Cordoba Oro	2004	1.96541
Nicaragua	Cordoba Oro	2005	1.98055
Nicaragua	Cordoba Oro	2006	2.00213
Nicaragua	Cordoba Oro	2007	2.02395
Nicaragua	Cordoba Oro	2008	2.046
Nicaragua	Cordoba Oro	2009	2.0683
Nicaragua	Cordoba Oro	2010	2.09084
Nicaragua	Cordoba Oro	2011	2.11171
Nicaragua	Cordoba Oro	2012	2.13279
Nicaragua	Cordoba Oro	2013	2.15407
Nicaragua	Cordoba Oro	2014	2.17558
Nicaragua	Cordoba Oro	2015	2.19729
Nicaragua	Cordoba Oro	2016	2.21923
Nicaragua	Cordoba Oro	2017	2.24138
Nicaragua	Cordoba Oro	2018	2.26375
Niger	CFA Franc BCEAO	1995	1.08703
Niger	CFA Franc BCEAO	1996	1.09315
Niger	CFA Franc BCEAO	1997	1.0993
Niger	CFA Franc BCEAO	1998	1.10548
Niger	CFA Franc BCEAO	1999	1.1117
Niger	CFA Franc BCEAO	2000	1.11796
Niger	CFA Franc BCEAO	2001	1.1228
Niger	CFA Franc BCEAO	2002	1.12766
Niger	CFA Franc BCEAO	2003	1.13255
Niger	CFA Franc BCEAO	2004	1.13746
Niger	CFA Franc BCEAO	2005	1.14238
Niger	CFA Franc BCEAO	2006	1.14733
Niger	CFA Franc BCEAO	2007	1.1523
Niger	CFA Franc BCEAO	2008	1.1573
Niger	CFA Franc BCEAO	2009	1.16231
Niger	CFA Franc BCEAO	2010	1.16734
Niger	CFA Franc BCEAO	2011	1.17361
Niger	CFA Franc BCEAO	2012	1.17991
Niger	CFA Franc BCEAO	2013	1.18625
Niger	CFA Franc BCEAO	2014	1.19262
Niger	CFA Franc BCEAO	2015	1.19902
Niger	CFA Franc BCEAO	2016	1.20546
Niger	CFA Franc BCEAO	2017	1.21194
Niger	CFA Franc BCEAO	2018	1.21844
Nigeria	Naira	1995	1.33577
Nigeria	Naira	1996	1.35963
Nigeria	Naira	1997	1.38392
Nigeria	Naira	1998	1.40865
Nigeria	Naira	1999	1.43381
Nigeria	Naira	2000	1.45943
Nigeria	Naira	2001	1.48832
Nigeria	Naira	2002	1.51778
Nigeria	Naira	2003	1.54783
Nigeria	Naira	2004	1.57847
Nigeria	Naira	2005	1.60972
Nigeria	Naira	2006	1.64159
Nigeria	Naira	2007	1.67409
Nigeria	Naira	2008	1.70723
Nigeria	Naira	2009	1.73313
Nigeria	Naira	2010	1.75893
Nigeria	Naira	2011	1.78164
Nigeria	Naira	2012	1.80465
Nigeria	Naira	2013	1.82795
Nigeria	Naira	2014	1.85156
Nigeria	Naira	2015	1.87547
Nigeria	Naira	2016	1.89969
Nigeria	Naira	2017	1.92423
Nigeria	Naira	2018	1.94907
Pakistan	Pakistan Rupee	1995	1.44973
Pakistan	Pakistan Rupee	1996	1.46927
Pakistan	Pakistan Rupee	1997	1.48909
Pakistan	Pakistan Rupee	1998	1.50916
Pakistan	Pakistan Rupee	1999	1.52951
Pakistan	Pakistan Rupee	2000	1.55013
Pakistan	Pakistan Rupee	2001	1.60251
Pakistan	Pakistan Rupee	2002	1.65667
Pakistan	Pakistan Rupee	2003	1.71179
Pakistan	Pakistan Rupee	2004	1.7552
Pakistan	Pakistan Rupee	2005	1.79972
Pakistan	Pakistan Rupee	2006	1.79762
Pakistan	Pakistan Rupee	2007	1.79551
Pakistan	Pakistan Rupee	2008	1.79341
Pakistan	Pakistan Rupee	2009	1.7913
Pakistan	Pakistan Rupee	2010	1.7892
Pakistan	Pakistan Rupee	2011	1.78712
Pakistan	Pakistan Rupee	2012	1.78505
Pakistan	Pakistan Rupee	2013	1.78299
Pakistan	Pakistan Rupee	2014	1.78093
Pakistan	Pakistan Rupee	2015	1.77888
Pakistan	Pakistan Rupee	2016	1.77684
Pakistan	Pakistan Rupee	2017	1.77481
Pakistan	Pakistan Rupee	2018	1.77278
Philippines	Philippine Peso	1995	2.34139
Philippines	Philippine Peso	1996	2.3617
Philippines	Philippine Peso	1997	2.38218
Philippines	Philippine Peso	1998	2.40284
Philippines	Philippine Peso	1999	2.42368
Philippines	Philippine Peso	2000	2.4447
Philippines	Philippine Peso	2001	2.46006
Philippines	Philippine Peso	2002	2.47551
Philippines	Philippine Peso	2003	2.49105
Philippines	Philippine Peso	2004	2.5067
Philippines	Philippine Peso	2005	2.52244
Philippines	Philippine Peso	2006	2.5391
Philippines	Philippine Peso	2007	2.55587
Philippines	Philippine Peso	2008	2.56857
Philippines	Philippine Peso	2009	2.57998
Philippines	Philippine Peso	2010	2.59143
Philippines	Philippine Peso	2011	2.60487
Philippines	Philippine Peso	2012	2.61837
Philippines	Philippine Peso	2013	2.63195
Philippines	Philippine Peso	2014	2.64559
Philippines	Philippine Peso	2015	2.65931
Philippines	Philippine Peso	2016	2.67309
Philippines	Philippine Peso	2017	2.68695
Philippines	Philippine Peso	2018	2.70088
Paraguay	Guarani	1995	2.11503
Paraguay	Guarani	1996	2.10476
Paraguay	Guarani	1997	2.09454
Paraguay	Guarani	1998	2.08437
Paraguay	Guarani	1999	2.07425
Paraguay	Guarani	2000	2.06418
Paraguay	Guarani	2001	2.10613
Paraguay	Guarani	2002	2.14893
Paraguay	Guarani	2003	2.1926
Paraguay	Guarani	2004	2.23715
Paraguay	Guarani	2005	2.28262
Paraguay	Guarani	2006	2.30002
Paraguay	Guarani	2007	2.31756
Paraguay	Guarani	2008	2.33524
Paraguay	Guarani	2009	2.35304
Paraguay	Guarani	2010	2.37099
Paraguay	Guarani	2011	2.40594
Paraguay	Guarani	2012	2.44142
Paraguay	Guarani	2013	2.47741
Paraguay	Guarani	2014	2.51394
Paraguay	Guarani	2015	2.55101
Paraguay	Guarani	2016	2.57923
Paraguay	Guarani	2017	2.60477
Paraguay	Guarani	2018	2.63056
Senegal	CFA Franc BCEAO	1995	1.24726
Senegal	CFA Franc BCEAO	1996	1.26003
Senegal	CFA Franc BCEAO	1997	1.27293
Senegal	CFA Franc BCEAO	1998	1.28596
Senegal	CFA Franc BCEAO	1999	1.29912
Senegal	CFA Franc BCEAO	2000	1.31242
Senegal	CFA Franc BCEAO	2001	1.32589
Senegal	CFA Franc BCEAO	2002	1.33951
Senegal	CFA Franc BCEAO	2003	1.35327
Senegal	CFA Franc BCEAO	2004	1.36717
Senegal	CFA Franc BCEAO	2005	1.38121
Senegal	CFA Franc BCEAO	2006	1.39539
Senegal	CFA Franc BCEAO	2007	1.40972
Senegal	CFA Franc BCEAO	2008	1.4242
Senegal	CFA Franc BCEAO	2009	1.43883
Senegal	CFA Franc BCEAO	2010	1.45361
Senegal	CFA Franc BCEAO	2011	1.47097
Senegal	CFA Franc BCEAO	2012	1.48854
Senegal	CFA Franc BCEAO	2013	1.50632
Senegal	CFA Franc BCEAO	2014	1.52431
Senegal	CFA Franc BCEAO	2015	1.54251
Senegal	CFA Franc BCEAO	2016	1.56094
Senegal	CFA Franc BCEAO	2017	1.57958
Senegal	CFA Franc BCEAO	2018	1.59844
Togo	CFA Franc BCEAO	1995	1.60433
Togo	CFA Franc BCEAO	1996	1.62375
Togo	CFA Franc BCEAO	1997	1.6434
Togo	CFA Franc BCEAO	1998	1.66329
Togo	CFA Franc BCEAO	1999	1.68342
Togo	CFA Franc BCEAO	2000	1.7038
Togo	CFA Franc BCEAO	2001	1.7139
Togo	CFA Franc BCEAO	2002	1.72273
Togo	CFA Franc BCEAO	2003	1.73161
Togo	CFA Franc BCEAO	2004	1.74053
Togo	CFA Franc BCEAO	2005	1.7495
Togo	CFA Franc BCEAO	2006	1.75286
Togo	CFA Franc BCEAO	2007	1.75623
Togo	CFA Franc BCEAO	2008	1.7596
Togo	CFA Franc BCEAO	2009	1.76298
Togo	CFA Franc BCEAO	2010	1.76637
Togo	CFA Franc BCEAO	2011	1.76981
Togo	CFA Franc BCEAO	2012	1.77327
Togo	CFA Franc BCEAO	2013	1.77675
Togo	CFA Franc BCEAO	2014	1.78025
Togo	CFA Franc BCEAO	2015	1.78378
Togo	CFA Franc BCEAO	2016	1.78733
Togo	CFA Franc BCEAO	2017	1.7909
Togo	CFA Franc BCEAO	2018	1.7945
U.R. of Tanzania: Mainland	Tanzanian Shilling	1995	1.40216
U.R. of Tanzania: Mainland	Tanzanian Shilling	1996	1.42097
U.R. of Tanzania: Mainland	Tanzanian Shilling	1997	1.44004
U.R. of Tanzania: Mainland	Tanzanian Shilling	1998	1.45936
U.R. of Tanzania: Mainland	Tanzanian Shilling	1999	1.47894
U.R. of Tanzania: Mainland	Tanzanian Shilling	2000	1.49878
U.R. of Tanzania: Mainland	Tanzanian Shilling	2001	1.50825
U.R. of Tanzania: Mainland	Tanzanian Shilling	2002	1.51777
U.R. of Tanzania: Mainland	Tanzanian Shilling	2003	1.52736
U.R. of Tanzania: Mainland	Tanzanian Shilling	2004	1.537
U.R. of Tanzania: Mainland	Tanzanian Shilling	2005	1.54671
U.R. of Tanzania: Mainland	Tanzanian Shilling	2006	1.55648
U.R. of Tanzania: Mainland	Tanzanian Shilling	2007	1.56631
U.R. of Tanzania: Mainland	Tanzanian Shilling	2008	1.5762
U.R. of Tanzania: Mainland	Tanzanian Shilling	2009	1.58615
U.R. of Tanzania: Mainland	Tanzanian Shilling	2010	1.59617
U.R. of Tanzania: Mainland	Tanzanian Shilling	2011	1.60923
U.R. of Tanzania: Mainland	Tanzanian Shilling	2012	1.62241
U.R. of Tanzania: Mainland	Tanzanian Shilling	2013	1.63569
U.R. of Tanzania: Mainland	Tanzanian Shilling	2014	1.64908
U.R. of Tanzania: Mainland	Tanzanian Shilling	2015	1.66258
U.R. of Tanzania: Mainland	Tanzanian Shilling	2016	1.6762
U.R. of Tanzania: Mainland	Tanzanian Shilling	2017	1.68992
U.R. of Tanzania: Mainland	Tanzanian Shilling	2018	1.70375
Viet Nam	Dong	1995	1.81558
Viet Nam	Dong	1996	1.84585
Viet Nam	Dong	1997	1.87662
Viet Nam	Dong	1998	1.9079
Viet Nam	Dong	1999	1.93971
Viet Nam	Dong	2000	1.97204
Viet Nam	Dong	2001	2.01308
Viet Nam	Dong	2002	2.05497
Viet Nam	Dong	2003	2.09774
Viet Nam	Dong	2004	2.14139
Viet Nam	Dong	2005	2.18595
Viet Nam	Dong	2006	2.23102
Viet Nam	Dong	2007	2.27701
Viet Nam	Dong	2008	2.32396
Viet Nam	Dong	2009	2.37187
Viet Nam	Dong	2010	2.42077
Viet Nam	Dong	2011	2.47525
Viet Nam	Dong	2012	2.53261
Viet Nam	Dong	2013	2.58221
Viet Nam	Dong	2014	2.62478
Viet Nam	Dong	2015	2.66935
Viet Nam	Dong	2016	2.71602
Viet Nam	Dong	2017	2.76493
Viet Nam	Dong	2018	2.81621

## Sheet: PS developing
Country Name	Armenia	Bangladesh	Botswana	Brazil	Bulgaria	Cambodia	Cameroon	China	Colombia	Honduras	India	Indonesia	Jordan	Kenya	Madagascar	Mozambique	Namibia	Nicaragua	Niger	Nigeria	Pakistan	Paraguay	Philippines	Senegal	Tanzania	Togo	Vietnam
Series Name	PS	PS	PS	PS	PS	PS	PS	PS	PS	PS	PS	PS	PS	PS	PS	PS	PS	PS	PS	PS	PS	PS	PS	PS	PS	PS	PS
1995 [YR1995]	-0.453594	-0.738705	1.00324	-0.0655911	0.299179	-0.906793	-0.672882	-0.29026	-1.80473	-0.209551	-1.11855	-1.69802	-0.075111	-0.978356	0.173698	0.0282579	0.335645	-0.3078	-0.0911372	-1.23095	-1.25829	-0.790004	-0.912892	-0.578509	-0.568821	-0.368228	0.370568
1996 [YR1996]	-0.364999	-0.548815	1.01525	-0.22046	-0.0910281	-1.10455	-0.956392	-0.0978488	-1.64786	-0.470392	-0.972584	-1.13138	-0.0449785	-0.656429	0.217267	-0.0499915	0.854371	-0.517743	0.0261458	-1.05691	-1.12733	-0.459797	-0.481186	-0.601867	-0.62619	-0.376153	0.525696
1997 [YR1997]	-0.37521	-0.925536	0.978219	0.0199752	0.381951	-0.77599	-0.577308	-0.357695	-1.90764	-0.215452	-1.17448	-1.77443	-0.186575	-1.10112	0.0979738	0.0994137	0.252094	-0.232735	-0.145435	-1.41126	-1.41849	-0.915444	-1.05507	-0.459535	-0.502583	-0.314968	0.330785
1998 [YR1998]	-0.662787	-0.370747	0.955491	-0.339506	0.575025	-1.26493	-0.78496	-0.394105	-1.79392	0.0296585	-1.20082	-1.73167	0.0752126	-0.907694	0.196962	0.11192	0.505569	-0.492162	-0.315588	-0.588244	-1.12412	-0.746504	-0.257059	-0.988236	-0.408069	-0.615865	0.319005
1999 [YR1999]	-0.182105	-1.12217	0.992872	0.0279338	0.251981	-0.612463	-0.481734	-0.391735	-2.06525	-0.312973	-1.24367	-1.85741	-0.219424	-1.15819	0.193487	0.105751	0.31629	-0.230188	-0.145777	-1.64301	-1.51671	-0.857702	-1.38066	-0.255018	-0.605339	-0.243307	0.268583
2000 [YR2000]	-0.682868	-0.726261	1.07435	0.184102	0.377965	-0.776031	-0.564016	-0.209917	-1.60896	-0.0785964	-1.00121	-1.9952	0.000209701	-1.06835	0.162799	-0.125803	-0.250101	-0.0661723	0.124968	-1.45533	-1.1048	-0.970573	-1.39048	-0.587891	-0.701926	-0.29085	0.408774
2001 [YR2001]	-0.0925029	-1.37592	0.995115	-0.100454	0.237272	-0.504363	-0.378564	-0.465091	-2.11334	-0.462906	-1.21603	-1.70462	-0.332096	-1.18335	0.16193	0.216709	0.539963	-0.28197	-0.261223	-1.74338	-1.70913	-0.79109	-1.38838	-0.192588	-0.54429	-0.482204	0.303883
2002 [YR2002]	-0.255784	-1.03259	0.873264	0.3278	0.467512	-0.722165	-0.677265	-0.327627	-1.95671	-0.252441	-1.21066	-1.58324	-0.456774	-1.18801	-0.225308	0.188492	0.148751	-0.0931837	-0.129555	-1.62633	-1.63768	-1.21135	-0.858753	-0.273944	-0.253289	0.057387	0.353681
2003 [YR2003]	0.236966	-1.11558	1.10494	0.00421393	0.173525	-0.652009	-0.429471	-0.565358	-2.37603	-0.379858	-1.51	-2.09539	-0.0737014	-1.26387	0.622444	0.246099	0.478074	-0.368299	0.0421949	-1.63559	-1.54905	-0.749352	-1.55981	-0.250178	-0.855547	-0.185997	0.126424
2004 [YR2004]	-0.116337	-1.36048	0.916689	-0.275993	0.00363073	-0.407748	-0.359356	-0.390681	-2.27123	-0.391062	-1.28043	-1.90861	-0.234759	-1.08735	0.24557	0.00325647	0.664763	-0.341314	-0.505271	-1.75442	-1.58288	-0.566144	-1.70588	0.0295108	-0.671642	-0.314871	0.150154
2005 [YR2005]	-0.0663354	-1.86384	1.06357	-0.26338	0.147271	-0.393915	-0.182025	-0.501757	-2.05794	-0.623264	-1.01388	-1.51818	-0.132929	-1.25051	-0.0185726	0.125596	0.625976	-0.339233	-0.486011	-1.6665	-1.75139	-0.652078	-1.17879	-0.20401	-0.583454	-1.44022	0.484038
2006 [YR2006]	-0.261024	-1.5071	1.01711	-0.294911	0.394421	-0.345979	-0.244705	-0.54003	-1.9048	-0.667904	-1.06518	-1.41767	-0.762318	-1.12698	0.185515	0.520101	0.78225	-0.26782	-0.227475	-2.03408	-2.02468	-0.776525	-1.63867	-0.264317	-0.357518	-0.527322	0.40512
2007 [YR2007]	0.150906	-1.54307	1.05614	-0.357948	0.357635	-0.363606	-0.326109	-0.500554	-1.80653	-0.43703	-1.1543	-1.19807	-0.300742	-1.30544	0.0896257	0.357616	1.01876	-0.120371	-0.459753	-2.01406	-2.43271	-0.740123	-1.60489	-0.244919	-0.387062	-0.341405	0.251872
2008 [YR2008]	-0.00685303	-1.50833	1.03311	-0.313425	0.369861	-0.298691	-0.552111	-0.493088	-1.85346	-0.527116	-1.10971	-1.05679	-0.370714	-1.39362	-0.469336	0.383096	1.20101	-0.222543	-0.670321	-1.86071	-2.57301	-0.72745	-1.77924	-0.148591	-0.228934	-0.168963	0.165261
2009 [YR2009]	0.227863	-1.54677	0.953861	0.163664	0.353679	-0.560374	-0.474782	-0.451781	-1.83235	-0.308192	-1.35555	-0.751154	-0.356457	-1.42558	-0.733878	0.62538	0.929571	-0.305794	-1.15004	-1.99455	-2.64453	-0.883586	-1.72876	-0.205201	0.0891812	-0.165576	0.271776
2010 [YR2010]	0.0718553	-1.42579	0.99121	0.0134759	0.360091	-0.500984	-0.736971	-0.657061	-1.53718	-0.49691	-1.27798	-0.853916	-0.312493	-1.16552	-0.978339	0.394422	0.84694	-0.499709	-1.16074	-2.21112	-2.67593	-0.834862	-1.65076	-0.417925	0.0144716	-0.179348	0.148408
2011 [YR2011]	-0.063869	-1.40474	1.06445	-0.132575	0.30175	-0.30442	-0.661688	-0.602055	-1.28466	-0.390435	-1.3268	-0.770114	-0.513562	-1.24479	-0.705586	0.332048	0.911658	-0.269736	-0.878004	-1.95645	-2.81004	-0.692597	-1.39218	-0.280602	-0.0241335	-0.162598	0.189088
2012 [YR2012]	0.154795	-1.37909	1.10404	0.0459616	0.379834	-0.103577	-0.588517	-0.538782	-1.40181	-0.350116	-1.28931	-0.593263	-0.523978	-1.32344	-0.536137	0.390494	0.978104	-0.348778	-1.14813	-2.04207	-2.677	-0.871902	-1.18824	-0.108322	0.0514543	-0.386458	0.267359
2013 [YR2013]	0.110385	-1.62786	1.10235	-0.258553	0.17071	-0.136436	-0.532237	-0.54379	-1.29197	-0.438612	-1.22917	-0.519265	-0.606315	-1.16693	-0.659993	-0.226966	0.95881	-0.249216	-1.3218	-2.08848	-2.6033	-0.735862	-1.08425	-0.0607228	-0.162121	-0.353711	0.250577
2014 [YR2014]	-0.297136	-0.895563	1.01185	-0.0702901	0.0785409	0.0231748	-1.05925	-0.522584	-1.11459	-0.534084	-0.997912	-0.416824	-0.540026	-1.28225	-0.557236	-0.336003	0.608741	-0.0407801	-1.17584	-2.13028	-2.40128	-0.0886275	-0.713821	-0.198223	-0.597119	-0.167127	-0.0223474
2015 [YR2015]	-0.252333	-1.21202	1.04209	-0.331458	0.0173222	0.0619423	-0.989607	-0.550295	-1.06915	-0.468914	-0.948493	-0.615061	-0.605779	-1.24441	-0.427363	-0.513895	0.733113	-0.0866075	-1.06655	-1.92544	-2.48271	0.038498	-0.855662	-0.116665	-0.416194	-0.231348	0.0699705
2016 [YR2016]	-0.662264	-1.26194	0.99456	-0.377205	0.0773333	0.211038	-1.06214	-0.499395	-0.882459	-0.433312	-0.95384	-0.372952	-0.492398	-1.35479	-0.290095	-1.094	0.71009	-0.0887977	-1.10331	-1.87771	-2.48317	0.14179	-1.37982	-0.218255	-0.440995	-0.172354	0.233592
2017 [YR2017]	-0.620771	-1.25608	1.02251	-0.473865	0.33205	0.091222	-1.09584	-0.231018	-0.772708	-0.564918	-0.764802	-0.497903	-0.451625	-1.13192	-0.301282	-0.928656	0.628352	-0.0488942	-1.26576	-1.99916	-2.40631	0.00177098	-1.18508	-0.0505368	-0.561929	-0.882036	0.230204
2018 [YR2018]	-0.444908	-0.995678	0.970988	-0.440423	0.456278	0.103042	-1.40417	-0.300023	-0.796932	-0.530798	-0.987013	-0.545908	-0.388833	-1.18409	-0.579419	-0.824564	0.691502	-0.952392	-1.36456	-2.10182	-2.2694	-0.0797712	-1.09206	-0.101474	-0.570935	-0.893912	0.0585088

## Sheet: Developed
Country Name	Argentina	Argentina	Argentina	Argentina	Austria	Austria	Austria	Austria	Belgium	Belgium	Belgium	Belgium	Chile	Chile	Chile	Chile	Croatia	Croatia	Croatia	Croatia	Cyprus	Cyprus	Cyprus	Cyprus	Denmark	Denmark	Denmark	Denmark	Estonia	Estonia	Estonia	Estonia	Finland	Finland	Finland	Finland	France	France	France	France	Germany	Germany	Germany	Germany	Greece	Greece	Greece	Greece	Hungary
Series Name	IL	NI-FDI	CF	INDL	IL	NI-FDI	CF	INDL	IL	NI-FDI	CF	INDL	IL	NI-FDI	CF	INDL	IL	NI-FDI	CF	INDL	IL	NI-FDI	CF	INDL	IL	NI-FDI	CF	INDL	IL	NI-FDI	CF	INDL	IL	NI-FDI	CF	INDL	IL	NI-FDI	CF	INDL	IL	NI-FDI	CF	INDL	IL	NI-FDI	CF	INDL	IL
1995 [YR1995]	9969.33	2.17393	5.41249e+10	9.21269e+10	33790.5	0.757179	7.24192e+10	7.31704e+10	31329.9	3.71102	6.618e+10	6.51513e+10	7278.95	4.02603	1.88979e+10	4.44702e+10	7226.35	0.477188	4.82884e+09	7.84646e+09	19453.7	2.44774	3.35282e+09	2.48387e+09	43310.3	2.23744	4.17005e+10	5.70784e+10	7137.53	4.59269	1.47817e+09	2.2054e+09	29912.9	1.08109	3.1498e+10	3.45469e+10	29745.1	1.4825	3.68381e+11	3.6143e+11	31628.2	0.46568	6.16749e+11	7.50015e+11	15946.8	0.769296	3.19641e+10	3.4301e+10	7675.58
1996 [YR1996]	10388.5	2.5532	6.1217e+10	9.78327e+10	34537.7	1.82234	7.29722e+10	7.44144e+10	31681.9	5.03719	6.64549e+10	6.67147e+10	7668.45	6.12746	4.28895e+10	4.90051e+10	7784.27	2.05179	6.10136e+09	8.2396e+09	19385.1	2.33471	3.06911e+09	2.43697e+09	44314.8	0.412213	4.21401e+10	5.71327e+10	7601.67	3.46532	1.79542e+09	2.24879e+09	30908.3	0.569874	3.24466e+10	3.66783e+10	30058	1.36839	3.56694e+11	3.60242e+11	31790.9	0.62436	5.91361e+11	7.27912e+11	16331.1	0.725345	3.44827e+10	3.38869e+10	7695.11
1997 [YR1997]	11097.4	3.12788	7.13746e+10	1.06022e+11	35220.9	1.25427	7.42609e+10	7.5634e+10	32804.4	4.74789	7.15583e+10	7.06672e+10	8127.51	6.14892	4.52411e+10	5.185e+10	8305.22	2.48241	8.08751e+09	9.0983e+09	19617	5.72402	3.11667e+09	2.43637e+09	45570.1	1.60868	4.82117e+10	6.02016e+10	8692.3	5.31679	2.36073e+09	2.55206e+09	32768.4	1.93368	3.70921e+10	4.01444e+10	30650.7	1.58636	3.65618e+11	3.6384e+11	32313.3	0.84261	6.02298e+11	7.41039e+11	16979.5	0.687354	3.5468e+10	3.45612e+10	7952.98
1998 [YR1998]	11391.9	2.43877	7.48715e+10	1.08086e+11	36442.3	2.09468	7.63694e+10	7.77896e+10	33376.6	8.77679	7.26573e+10	7.17833e+10	8361.47	5.644	4.49207e+10	5.24566e+10	8503.55	3.90204	7.41583e+09	9.26841e+09	20562.1	3.37019	2.616e+09	2.47834e+09	46412	3.77117	5.10458e+10	6.14526e+10	9157.06	10.4966	2.72939e+09	2.72291e+09	34465	9.33679	4.18841e+10	4.3403e+10	31633.1	1.96383	4.0358e+11	3.78286e+11	32959.1	1.31874	6.30339e+11	7.40983e+11	17543.3	0.0492979	4.1545e+10	3.62838e+10	8282.4
1999 [YR1999]	10880.2	8.46058	6.2202e+10	1.00928e+11	37664.9	1.3691	7.89798e+10	8.01372e+10	34479.9	46.3485	7.54266e+10	7.29789e+10	8239.87	11.5892	3.7437e+10	5.13412e+10	8476.64	6.15661	7.09474e+09	9.41966e+09	21349.6	7.74492	2.90106e+09	2.54093e+09	47622.4	9.46697	4.85557e+10	6.32696e+10	9091.33	5.6609	2.31224e+09	2.5588e+09	35891	5.76487	4.21082e+10	4.57352e+10	32546.9	3.0788	4.32606e+11	3.92671e+11	33559.4	3.91972	6.57583e+11	7.43756e+11	18013.1	0.0579997	4.13524e+10	3.9782e+10	8560.97
2000 [YR2000]	10672.7	3.66579	5.98334e+10	9.87121e+10	38842.9	4.3089	8.09584e+10	8.34447e+10	35674.8	37.4753	8.08495e+10	7.74139e+10	8550.71	6.21089	4.08667e+10	5.28908e+10	8805.86	4.65461	6.85671e+09	9.84719e+09	22383.8	8.56086	3.14951e+09	2.53942e+09	49241.9	21.9381	5.42581e+10	6.56994e+10	9960.14	7.31924	2.82061e+09	3.07221e+09	37884.4	10.7143	4.66473e+10	5.01256e+10	33592.5	3.03075	4.69594e+11	4.13427e+11	34490.1	12.7315	6.79525e+11	7.76109e+11	18642.8	-0.00628209	4.64652e+10	4.11856e+10	8967.7
2001 [YR2001]	10090.7	0.806164	5.26931e+10	9.35874e+10	39184.8	2.8806	8.0268e+10	8.49165e+10	35943.2	37.2565	7.86635e+10	7.77446e+10	8722.58	5.87239	3.8779e+10	5.35026e+10	9432.66	4.45734	7.48078e+09	9.98811e+09	23019	9.0859	2.89491e+09	2.68436e+09	49469.7	5.63525	5.34587e+10	6.50528e+10	10625.6	9.47918	3.22889e+09	3.34479e+09	38784.8	2.48949	4.65618e+10	5.06715e+10	34009.9	3.63966	4.73084e+11	4.2345e+11	35011.1	2.92676	6.63284e+11	7.70573e+11	19312.4	0.00146818	4.854e+10	4.40293e+10	9354.48
2002 [YR2002]	8895.32	2.19896	3.28834e+10	8.29593e+10	39636.5	0.0645288	7.71942e+10	8.43077e+10	36393.2	7.01242	7.49553e+10	7.77704e+10	8904.54	3.62747	3.78018e+10	5.35108e+10	9970.44	3.6211	8.9346e+09	1.02976e+10	23604	9.66224	3.34462e+09	2.86167e+09	49541.9	2.48031	5.28163e+10	6.40177e+10	11417.2	4.5906	3.99697e+09	3.58867e+09	39351.4	5.76518	4.56143e+10	5.20972e+10	34146.3	3.43347	4.638e+11	4.25361e+11	34883.1	2.46662	6.11977e+11	7.53138e+11	19996.6	0.0221141	4.96241e+10	4.62503e+10	9825.94
2003 [YR2003]	9581.97	1.29481	4.60998e+10	9.47075e+10	39815.2	2.36205	8.07823e+10	8.63682e+10	36617.4	10.8649	7.51824e+10	7.80267e+10	9227.91	5.26287	3.7912e+10	5.46028e+10	10522.2	5.27208	1.07537e+10	1.10846e+10	23930.6	6.24271	3.36696e+09	3.1144e+09	49600	0.543258	5.24571e+10	6.32425e+10	12362.2	10.5149	4.71352e+09	3.90812e+09	40044.3	3.47526	4.67915e+10	5.3828e+10	34183.7	2.296	4.65426e+11	4.30258e+11	34619.7	2.61435	6.08927e+11	7.50261e+11	21104.8	0.695798	5.88563e+10	5.01309e+10	10255.6
2004 [YR2004]	10341.6	2.50502	5.97515e+10	1.0495e+11	40651.2	1.05609	8.21269e+10	8.90989e+10	37761.3	12.0521	8.31659e+10	8.18156e+10	9746.18	6.86042	4.05378e+10	5.63726e+10	10956.2	3.128	1.09133e+10	1.16366e+10	24799.4	6.45962	3.92911e+09	3.3207e+09	50792	-3.50243	5.60035e+10	6.48909e+10	13282.5	8.94864	5.0492e+09	4.05693e+09	41522.2	3.4318	4.93855e+10	5.64908e+10	34893.5	1.67994	4.96158e+11	4.40344e+11	35034.1	-0.725155	5.91957e+11	7.70677e+11	22118.2	0.891391	5.84716e+10	5.10538e+10	10792.7
2005 [YR2005]	11141.3	2.64935	6.85925e+10	1.11808e+11	41281.3	25.6558	8.34118e+10	9.09105e+10	38426.1	8.72718	8.99533e+10	8.37616e+10	10214.7	6.10081	5.02598e+10	5.72278e+10	11408.6	3.95926	1.15474e+10	1.22394e+10	25631.2	6.30363	4.08507e+09	3.44064e+09	51835.8	4.8577	5.91017e+10	6.43303e+10	14631.4	21.6744	5.40486e+09	4.55636e+09	42530.6	5.30433	5.33409e+10	5.86178e+10	35208.9	3.87525	5.10254e+11	4.46127e+11	35310.5	2.10179	5.80489e+11	7.73503e+11	22185.5	0.277754	5.22512e+10	4.94438e+10	11278.6
2006 [YR2006]	11914	2.38107	7.33024e+10	1.21496e+11	42496.4	3.12253	8.52682e+10	9.42315e+10	39147.8	14.4079	9.3275e+10	8.43515e+10	10727.1	4.93122	5.37353e+10	5.90203e+10	11963.3	6.57294	1.32291e+10	1.28449e+10	26395.3	9.32555	4.63861e+09	3.57215e+09	53687.4	0.843187	6.66465e+10	6.67664e+10	16155.2	10.3283	7.10392e+09	4.98452e+09	44074	2.13678	5.32256e+10	6.37116e+10	35821.9	3.40253	5.29833e+11	4.54685e+11	36699.4	2.91996	6.35045e+11	8.13019e+11	23369.3	1.97824	6.47293e+10	5.37792e+10	11741.9
2007 [YR2007]	12857.1	2.25129	8.82048e+10	1.28827e+11	43937.7	17.6948	9.16287e+10	9.90731e+10	40290.2	20.5027	1.01415e+11	8.84328e+10	11171.4	7.80847	5.64124e+10	5.9196e+10	12564.3	7.66105	1.39339e+10	1.33984e+10	27156.6	9.57344	4.84406e+09	3.78636e+09	53935.9	3.69711	6.84274e+10	6.5113e+10	17459.1	13.5112	7.92427e+09	5.34648e+09	46212.6	8.57303	5.88086e+10	6.90128e+10	36465	3.14883	5.62256e+11	4.66706e+11	37842.4	1.48434	6.77006e+11	8.42747e+11	24072.9	0.613706	7.02514e+10	5.2739e+10	11792.8
2008 [YR2008]	13246.6	2.6899	9.41e+10	1.32784e+11	44440.1	1.45842	9.11336e+10	9.87967e+10	40151.8	36.8029	1.03479e+11	8.66482e+10	11479.3	10.2821	6.58445e+10	5.86009e+10	12817.4	7.39974	1.52965e+10	1.36607e+10	27448.9	44.1639	5.87397e+09	3.74321e+09	53345.4	0.620107	6.51451e+10	6.43222e+10	16607.6	8.12296	6.36531e+09	5.19139e+09	46358.6	6.79228	5.79654e+10	6.72587e+10	36354.7	2.32049	5.61433e+11	4.52954e+11	38278.3	0.826503	6.80585e+11	8.32472e+11	23928.6	1.61093	6.37782e+10	4.60724e+10	11932
2009 [YR2009]	12336.9	1.20644	7.23896e+10	1.24242e+11	42655.2	3.55937	8.16951e+10	8.76286e+10	39025.2	16.007	9.44417e+10	8.23299e+10	11235	8.08291	5.44783e+10	5.7611e+10	11907.9	4.84742	1.18812e+10	1.21486e+10	26183.3	249.108	4.65154e+09	3.28148e+09	50457.2	1.1739	5.13139e+10	5.75093e+10	14205.4	9.5059	3.67119e+09	3.96491e+09	42412.1	-3.48162	4.64009e+10	5.52105e+10	35129.4	0.682106	4.8565e+11	4.25967e+11	36190.4	1.6622	5.65641e+11	7.20388e+11	22839.3	0.834961	4.66327e+10	4.58589e+10	11162.1
2010 [YR2010]	13551.3	2.67516	9.59468e+10	1.35181e+11	43334.5	-5.61018	8.15495e+10	9.05902e+10	39777.9	26.067	9.65389e+10	8.62722e+10	11773	7.37876	6.36989e+10	5.88687e+10	11788.9	2.54656	9.9908e+09	1.1101e+10	26089.9	120.278	5.02254e+09	3.11531e+09	51173.5	-3.65467	5.10126e+10	5.75962e+10	14585.8	13.2776	3.93284e+09	4.39994e+09	43563.6	4.89969	5.03441e+10	5.97018e+10	35638.1	1.4702	5.01979e+11	4.27963e+11	37760.9	2.53076	6.3478e+11	8.26288e+11	21560.4	0.179361	4.16099e+10	3.93799e+10	11307.7
2011 [YR2011]	14200.3	2.04464	1.11387e+11	1.43063e+11	44451	5.32424	8.87305e+10	9.41989e+10	39929.1	31.266	1.04019e+11	8.74171e+10	12382.4	10.1761	6.80889e+10	6.03367e+10	11819.4	1.96974	9.5947e+09	1.08819e+10	25538.7	146.32	4.11306e+09	2.84166e+09	51644.5	3.9415	5.3795e+10	5.91802e+10	15692.8	4.82101	5.07749e+09	5.07064e+09	44466.8	-2.17994	5.6047e+10	5.97661e+10	36244.2	1.54288	5.37037e+11	4.33852e+11	39977.3	2.60142	6.94174e+11	8.67661e+11	19400.8	0.385939	2.83637e+10	3.47047e+10	11551.5
2012 [YR2012]	13895.6	2.80667	9.89285e+10	1.39914e+11	44549.9	1.27469	8.81073e+10	9.55843e+10	39975.6	2.38037	1.0209e+11	8.58086e+10	13017.1	11.903	7.07541e+10	6.41407e+10	11579.1	2.5538	9.08066e+09	1.00763e+10	24285.4	279.347	3.47358e+09	2.50291e+09	51567	-4.99767	5.50295e+10	6.01274e+10	16257.5	7.76459	6.025e+09	5.20939e+09	43637.2	1.90913	5.33176e+10	5.5185e+10	36182.2	1.2276	5.23605e+11	4.29618e+11	40069.4	1.85541	6.33322e+11	8.66869e+11	18123.7	0.686731	2.23784e+10	3.26706e+10	11466.1
2013 [YR2013]	14071.5	1.77921	1.03547e+11	1.40686e+11	44299.4	0.104862	8.746e+10	9.61488e+10	39970.3	-5.68061	9.82251e+10	8.56724e+10	13318.6	7.61824	6.66129e+10	6.62645e+10	11565.2	1.63642	9.47077e+09	9.95651e+09	22738.4	108.368	2.56588e+09	2.11213e+09	51831.8	0.198012	5.68954e+10	5.93659e+10	16553.4	4.37153	5.821e+09	5.30543e+09	43045	-1.81391	5.10354e+10	5.48965e+10	36203.2	1.12342	5.24924e+11	4.32478e+11	40135	1.79976	6.51551e+11	8.60323e+11	17796.3	1.23281	2.16888e+10	3.05488e+10	11705
2014 [YR2014]	13567.9	0.962407	9.71032e+10	1.35815e+11	44245.2	0.386858	8.80752e+10	9.61699e+10	40421.4	-2.84015	1.0354e+11	8.83969e+10	13421.5	9.84091	6.12435e+10	6.68333e+10	11562.6	5.44266	9.17584e+09	1.00983e+10	22581.7	222.756	2.64006e+09	1.97924e+09	52404.8	1.86331	5.93361e+10	5.96342e+10	17096.6	6.68936	6.06895e+09	5.44907e+09	42710.9	6.37722	5.05749e+10	5.43617e+10	36378.6	0.203255	5.41925e+11	4.30624e+11	40851.2	0.501102	6.74155e+11	8.98377e+11	18000.4	1.14557	2.26277e+10	2.8597e+10	12233.3
2015 [YR2015]	13789.1	1.97713	1.01528e+11	1.37703e+11	44195.8	-2.08806	9.09302e+10	9.61609e+10	41008.3	-4.2208	1.0924e+11	9.09409e+10	13569.9	7.3264	6.20778e+10	6.76096e+10	11952.3	0.0700154	1.02324e+10	1.03479e+10	23487.1	145.463	2.71424e+09	2.02893e+09	53254.9	0.611475	6.24451e+10	6.04966e+10	17402	-3.12556	5.74426e+09	5.46249e+09	42801.9	7.45526	5.09244e+10	5.46602e+10	36652.9	1.75572	5.53996e+11	4.31241e+11	41103.3	1.85915	6.62886e+11	9.10234e+11	18083.9	0.648465	2.36327e+10	2.83728e+10	12717
2016 [YR2016]	13360.2	0.58475	9.63662e+10	1.29681e+11	44590.3	-7.31092	9.49916e+10	9.90795e+10	41318	12.0863	1.14869e+11	9.01656e+10	13644.6	4.55792	6.03072e+10	6.73791e+10	12464.5	0.808781	1.08551e+10	1.09417e+10	24916.5	40.4249	3.68127e+09	2.34521e+09	54556.1	2.49237	6.71916e+10	6.39921e+10	17945.9	3.84567	6.06731e+09	5.79973e+09	43879	2.12819	5.552e+10	5.67727e+10	36956.8	1.32649	5.58086e+11	4.3099e+11	41682	1.86486	6.87943e+11	9.47192e+11	18070.8	1.39714	2.51973e+10	2.89916e+10	13035.4
2017 [YR2017]	13595	1.78936	1.11257e+11	1.32668e+11	45281.7	3.2399	9.92443e+10	1.02431e+11	41825.8	-7.41676	1.16503e+11	9.11581e+10	13615.5	1.89502	5.93356e+10	6.70523e+10	13045.5	0.801341	1.17949e+10	1.11841e+10	26101.2	62.7827	4.60385e+09	2.61805e+09	55735.8	1.08613	7.00262e+10	6.78095e+10	18962.4	6.44685	6.87597e+09	6.16679e+09	45173.6	6.7081	5.84236e+10	6.02898e+10	37694.1	1.38212	5.88312e+11	4.36896e+11	42639.6	2.96695	7.35273e+11	9.79419e+11	18304.3	1.7209	2.39545e+10	2.83577e+10	13628.4
2018 [YR2018]	13105.4	2.23253	1.00301e+11	1.28622e+11	46154.6	-6.2871	1.05259e+11	1.05738e+11	42382.3	-7.65718	1.21952e+11	9.15221e+10	13906.8	2.68875	6.21302e+10	7.04894e+10	13531.2	2.10981	1.30182e+10	1.13876e+10	27241	-4.33755	4.52944e+09	3.00693e+09	56563.5	2.456	7.30711e+10	6.84645e+10	19611.6	4.02406	7.70826e+09	6.46631e+09	45627.9	-3.83438	6.17821e+10	5.88652e+10	38259.7	2.77658	6.0665e+11	4.4496e+11	42928.7	4.19854	7.55955e+11	9.88091e+11	18647.5	1.89835	2.58169e+10	2.9406e+10	14377.4
[truncated: 87 more columns]

## Sheet: Hc developed
country	currency_unit	year	hc
Argentina	Argentine Peso	1995	2.61953
Argentina	Argentine Peso	1996	2.62702
Argentina	Argentine Peso	1997	2.63453
Argentina	Argentine Peso	1998	2.64207
Argentina	Argentine Peso	1999	2.64962
Argentina	Argentine Peso	2000	2.6572
Argentina	Argentine Peso	2001	2.683
Argentina	Argentine Peso	2002	2.70906
Argentina	Argentine Peso	2003	2.73537
Argentina	Argentine Peso	2004	2.76194
Argentina	Argentine Peso	2005	2.78876
Argentina	Argentine Peso	2006	2.79698
Argentina	Argentine Peso	2007	2.80521
Argentina	Argentine Peso	2008	2.81348
Argentina	Argentine Peso	2009	2.82177
Argentina	Argentine Peso	2010	2.83008
Argentina	Argentine Peso	2011	2.85854
Argentina	Argentine Peso	2012	2.88729
Argentina	Argentine Peso	2013	2.91633
Argentina	Argentine Peso	2014	2.94566
Argentina	Argentine Peso	2015	2.97529
Argentina	Argentine Peso	2016	3.00521
Argentina	Argentine Peso	2017	3.03544
Argentina	Argentine Peso	2018	3.06597
Austria	Euro	1995	3.04014
Austria	Euro	1996	3.05537
Austria	Euro	1997	3.07067
Austria	Euro	1998	3.08604
Austria	Euro	1999	3.1015
Austria	Euro	2000	3.11703
Austria	Euro	2001	3.13323
Austria	Euro	2002	3.14952
Austria	Euro	2003	3.16589
Austria	Euro	2004	3.18234
Austria	Euro	2005	3.19888
Austria	Euro	2006	3.21551
Austria	Euro	2007	3.23222
Austria	Euro	2008	3.24902
Austria	Euro	2009	3.26591
Austria	Euro	2010	3.28289
Austria	Euro	2011	3.29365
Austria	Euro	2012	3.30445
Austria	Euro	2013	3.31529
Austria	Euro	2014	3.32616
Austria	Euro	2015	3.33706
Austria	Euro	2016	3.34801
Austria	Euro	2017	3.35898
Austria	Euro	2018	3.37
Belgium	Euro	1995	2.88961
Belgium	Euro	1996	2.90622
Belgium	Euro	1997	2.92293
Belgium	Euro	1998	2.93973
Belgium	Euro	1999	2.95663
Belgium	Euro	2000	2.97363
Belgium	Euro	2001	2.99242
Belgium	Euro	2002	3.01133
Belgium	Euro	2003	3.03036
Belgium	Euro	2004	3.04951
Belgium	Euro	2005	3.06878
Belgium	Euro	2006	3.07357
Belgium	Euro	2007	3.07836
Belgium	Euro	2008	3.08317
Belgium	Euro	2009	3.08798
Belgium	Euro	2010	3.0928
Belgium	Euro	2011	3.099
Belgium	Euro	2012	3.10521
Belgium	Euro	2013	3.11143
Belgium	Euro	2014	3.11767
Belgium	Euro	2015	3.12391
Belgium	Euro	2016	3.13018
Belgium	Euro	2017	3.13645
Belgium	Euro	2018	3.14274
Brunei Darussalam	Brunei Dollar	1995	2.57082
Brunei Darussalam	Brunei Dollar	1996	2.57887
Brunei Darussalam	Brunei Dollar	1997	2.58695
Brunei Darussalam	Brunei Dollar	1998	2.59505
Brunei Darussalam	Brunei Dollar	1999	2.60317
Brunei Darussalam	Brunei Dollar	2000	2.61132
Brunei Darussalam	Brunei Dollar	2001	2.61798
Brunei Darussalam	Brunei Dollar	2002	2.62466
Brunei Darussalam	Brunei Dollar	2003	2.63135
Brunei Darussalam	Brunei Dollar	2004	2.63806
Brunei Darussalam	Brunei Dollar	2005	2.64479
Brunei Darussalam	Brunei Dollar	2006	2.65515
Brunei Darussalam	Brunei Dollar	2007	2.66554
Brunei Darussalam	Brunei Dollar	2008	2.67598
Brunei Darussalam	Brunei Dollar	2009	2.68645
Brunei Darussalam	Brunei Dollar	2010	2.69697
Brunei Darussalam	Brunei Dollar	2011	2.70774
Brunei Darussalam	Brunei Dollar	2012	2.71863
Brunei Darussalam	Brunei Dollar	2013	2.72964
Brunei Darussalam	Brunei Dollar	2014	2.74076
Brunei Darussalam	Brunei Dollar	2015	2.752
Brunei Darussalam	Brunei Dollar	2016	2.76337
Brunei Darussalam	Brunei Dollar	2017	2.77485
Brunei Darussalam	Brunei Dollar	2018	2.78647
Chile	Chilean Peso	1995	2.70978
Chile	Chilean Peso	1996	2.72498
Chile	Chilean Peso	1997	2.74027
Chile	Chilean Peso	1998	2.75564
Chile	Chilean Peso	1999	2.7711
Chile	Chilean Peso	2000	2.78665
Chile	Chilean Peso	2001	2.80529
Chile	Chilean Peso	2002	2.82406
Chile	Chilean Peso	2003	2.84295
Chile	Chilean Peso	2004	2.86197
Chile	Chilean Peso	2005	2.88111
Chile	Chilean Peso	2006	2.90038
Chile	Chilean Peso	2007	2.91978
Chile	Chilean Peso	2008	2.93932
Chile	Chilean Peso	2009	2.95898
Chile	Chilean Peso	2010	2.97877
Chile	Chilean Peso	2011	2.99688
Chile	Chilean Peso	2012	3.0151
Chile	Chilean Peso	2013	3.03343
Chile	Chilean Peso	2014	3.05187
Chile	Chilean Peso	2015	3.07042
Chile	Chilean Peso	2016	3.08909
Chile	Chilean Peso	2017	3.10787
Chile	Chilean Peso	2018	3.12676
Croatia	Croatian Kuna	1995	2.79807
Croatia	Croatian Kuna	1996	2.82012
Croatia	Croatian Kuna	1997	2.84234
Croatia	Croatian Kuna	1998	2.86473
Croatia	Croatian Kuna	1999	2.88731
Croatia	Croatian Kuna	2000	2.91005
Croatia	Croatian Kuna	2001	2.9377
Croatia	Croatian Kuna	2002	2.96561
Croatia	Croatian Kuna	2003	2.99379
Croatia	Croatian Kuna	2004	3.02223
Croatia	Croatian Kuna	2005	3.05095
Croatia	Croatian Kuna	2006	3.08583
Croatia	Croatian Kuna	2007	3.12111
Croatia	Croatian Kuna	2008	3.1568
Croatia	Croatian Kuna	2009	3.19289
Croatia	Croatian Kuna	2010	3.2294
Croatia	Croatian Kuna	2011	3.26805
Croatia	Croatian Kuna	2012	3.30776
Croatia	Croatian Kuna	2013	3.34858
Croatia	Croatian Kuna	2014	3.39054
Croatia	Croatian Kuna	2015	3.43368
Croatia	Croatian Kuna	2016	3.47804
Croatia	Croatian Kuna	2017	3.52366
Croatia	Croatian Kuna	2018	3.5706
Cyprus	Euro	1995	2.42508
Cyprus	Euro	1996	2.44962
Cyprus	Euro	1997	2.4744
Cyprus	Euro	1998	2.49943
Cyprus	Euro	1999	2.52472
Cyprus	Euro	2000	2.55026
Cyprus	Euro	2001	2.56984
Cyprus	Euro	2002	2.58636
Cyprus	Euro	2003	2.60298
Cyprus	Euro	2004	2.61971
Cyprus	Euro	2005	2.63655
Cyprus	Euro	2006	2.65349
Cyprus	Euro	2007	2.67055
Cyprus	Euro	2008	2.68771
Cyprus	Euro	2009	2.70498
Cyprus	Euro	2010	2.72237
Cyprus	Euro	2011	2.74202
Cyprus	Euro	2012	2.76181
Cyprus	Euro	2013	2.78174
Cyprus	Euro	2014	2.80182
Cyprus	Euro	2015	2.82204
Cyprus	Euro	2016	2.8424
Cyprus	Euro	2017	2.86292
Cyprus	Euro	2018	2.88358
Denmark	Danish Krone	1995	3.20124
Denmark	Danish Krone	1996	3.22099
Denmark	Danish Krone	1997	3.24085
Denmark	Danish Krone	1998	3.26084
Denmark	Danish Krone	1999	3.28094
Denmark	Danish Krone	2000	3.30118
Denmark	Danish Krone	2001	3.31472
Denmark	Danish Krone	2002	3.32832
Denmark	Danish Krone	2003	3.34197
Denmark	Danish Krone	2004	3.35568
Denmark	Danish Krone	2005	3.36944
Denmark	Danish Krone	2006	3.38326
Denmark	Danish Krone	2007	3.39714
Denmark	Danish Krone	2008	3.41108
Denmark	Danish Krone	2009	3.42507
Denmark	Danish Krone	2010	3.43912
Denmark	Danish Krone	2011	3.45655
Denmark	Danish Krone	2012	3.47408
Denmark	Danish Krone	2013	3.49169
Denmark	Danish Krone	2014	3.5094
Denmark	Danish Krone	2015	3.52719
Denmark	Danish Krone	2016	3.54507
Denmark	Danish Krone	2017	3.56304
Denmark	Danish Krone	2018	3.58111
Estonia	Euro	1995	3.03157
Estonia	Euro	1996	3.08389
Estonia	Euro	1997	3.13711
Estonia	Euro	1998	3.19125
Estonia	Euro	1999	3.24633
Estonia	Euro	2000	3.30236
Estonia	Euro	2001	3.31724
Estonia	Euro	2002	3.33219
Estonia	Euro	2003	3.3472
Estonia	Euro	2004	3.36228
Estonia	Euro	2005	3.37744
Estonia	Euro	2006	3.39626
Estonia	Euro	2007	3.41519
Estonia	Euro	2008	3.43423
Estonia	Euro	2009	3.45337
Estonia	Euro	2010	3.47262
Estonia	Euro	2011	3.49236
Estonia	Euro	2012	3.51235
Estonia	Euro	2013	3.53259
Estonia	Euro	2014	3.55309
Estonia	Euro	2015	3.57384
Estonia	Euro	2016	3.59485
Estonia	Euro	2017	3.61613
Estonia	Euro	2018	3.63767
Finland	Euro	1995	3.04464
Finland	Euro	1996	3.06185
Finland	Euro	1997	3.07916
Finland	Euro	1998	3.09656
Finland	Euro	1999	3.11407
Finland	Euro	2000	3.13167
Finland	Euro	2001	3.15149
Finland	Euro	2002	3.17145
Finland	Euro	2003	3.19152
Finland	Euro	2004	3.21173
Finland	Euro	2005	3.23206
Finland	Euro	2006	3.25253
Finland	Euro	2007	3.27312
Finland	Euro	2008	3.29384
Finland	Euro	2009	3.31469
Finland	Euro	2010	3.33568
Finland	Euro	2011	3.35402
Finland	Euro	2012	3.37247
Finland	Euro	2013	3.39101
Finland	Euro	2014	3.40966
Finland	Euro	2015	3.42841
Finland	Euro	2016	3.44727
Finland	Euro	2017	3.46622
Finland	Euro	2018	3.48529
France	Euro	1995	2.84605
France	Euro	1996	2.85513
France	Euro	1997	2.86422
France	Euro	1998	2.87335
France	Euro	1999	2.88251
France	Euro	2000	2.8917
France	Euro	2001	2.90776
France	Euro	2002	2.92392
France	Euro	2003	2.94016
France	Euro	2004	2.9565
France	Euro	2005	2.97292
France	Euro	2006	2.98944
France	Euro	2007	3.00605
France	Euro	2008	3.02275
France	Euro	2009	3.03955
France	Euro	2010	3.05643
France	Euro	2011	3.07526
France	Euro	2012	3.09421
France	Euro	2013	3.11327
France	Euro	2014	3.13245
France	Euro	2015	3.15175
France	Euro	2016	3.17117
France	Euro	2017	3.1907
France	Euro	2018	3.21036
Germany	Euro	1995	3.49763
Germany	Euro	1996	3.51126
Germany	Euro	1997	3.52495
Germany	Euro	1998	3.53868
Germany	Euro	1999	3.55247
Germany	Euro	2000	3.56632
Germany	Euro	2001	3.57493
Germany	Euro	2002	3.58355
Germany	Euro	2003	3.5922
Germany	Euro	2004	3.60087
Germany	Euro	2005	3.60956
Germany	Euro	2006	3.61828
Germany	Euro	2007	3.62701
Germany	Euro	2008	3.63576
Germany	Euro	2009	3.64454
Germany	Euro	2010	3.65333
Germany	Euro	2011	3.65578
Germany	Euro	2012	3.65822
Germany	Euro	2013	3.66067
Germany	Euro	2014	3.66311
Germany	Euro	2015	3.66556
Germany	Euro	2016	3.66802
Germany	Euro	2017	3.67047
Germany	Euro	2018	3.67292
Greece	Euro	1995	2.63275
Greece	Euro	1996	2.65177
Greece	Euro	1997	2.67092
Greece	Euro	1998	2.69021
Greece	Euro	1999	2.70964
Greece	Euro	2000	2.72921
Greece	Euro	2001	2.74976
Greece	Euro	2002	2.77047
Greece	Euro	2003	2.79134
Greece	Euro	2004	2.81236
Greece	Euro	2005	2.83354
Greece	Euro	2006	2.85488
Greece	Euro	2007	2.87638
Greece	Euro	2008	2.89804
Greece	Euro	2009	2.91986
Greece	Euro	2010	2.94185
Greece	Euro	2011	2.96275
Greece	Euro	2012	2.98379
Greece	Euro	2013	3.00498
Greece	Euro	2014	3.02632
Greece	Euro	2015	3.04781
Greece	Euro	2016	3.06946
Greece	Euro	2017	3.09125
Greece	Euro	2018	3.11321
Hungary	Forint	1995	2.88177
Hungary	Forint	1996	2.89766
Hungary	Forint	1997	2.91365
Hungary	Forint	1998	2.92972
Hungary	Forint	1999	2.94588
Hungary	Forint	2000	2.96213
Hungary	Forint	2001	2.99199
Hungary	Forint	2002	3.02215
Hungary	Forint	2003	3.05262
Hungary	Forint	2004	3.08339
Hungary	Forint	2005	3.11448
Hungary	Forint	2006	3.14587
Hungary	Forint	2007	3.17759
Hungary	Forint	2008	3.20962
Hungary	Forint	2009	3.24198
Hungary	Forint	2010	3.27466
Hungary	Forint	2011	3.29019
Hungary	Forint	2012	3.3058
Hungary	Forint	2013	3.32148
Hungary	Forint	2014	3.33724
Hungary	Forint	2015	3.35307
Hungary	Forint	2016	3.36897
Hungary	Forint	2017	3.38495
Hungary	Forint	2018	3.40101
Ireland	Euro	1995	2.79196
Ireland	Euro	1996	2.80472
Ireland	Euro	1997	2.81754
Ireland	Euro	1998	2.83042
Ireland	Euro	1999	2.84335
Ireland	Euro	2000	2.85635
Ireland	Euro	2001	2.87343
Ireland	Euro	2002	2.89062
Ireland	Euro	2003	2.90791
Ireland	Euro	2004	2.9253
Ireland	Euro	2005	2.9428
Ireland	Euro	2006	2.9604
Ireland	Euro	2007	2.97811
Ireland	Euro	2008	2.99592
Ireland	Euro	2009	3.01384
Ireland	Euro	2010	3.03186
Ireland	Euro	2011	3.04856
Ireland	Euro	2012	3.06535
Ireland	Euro	2013	3.08224
Ireland	Euro	2014	3.09922
Ireland	Euro	2015	3.11629
Ireland	Euro	2016	3.13345
Ireland	Euro	2017	3.15071
Ireland	Euro	2018	3.16807
Israel	New Israeli Sheqel	1995	3.22643
Israel	New Israeli Sheqel	1996	3.24388
Israel	New Israeli Sheqel	1997	3.26142
Israel	New Israeli Sheqel	1998	3.27905
Israel	New Israeli Sheqel	1999	3.29679
Israel	New Israeli Sheqel	2000	3.31461
Israel	New Israeli Sheqel	2001	3.32587
Israel	New Israeli Sheqel	2002	3.33717
Israel	New Israeli Sheqel	2003	3.34851
Israel	New Israeli Sheqel	2004	3.35989
Israel	New Israeli Sheqel	2005	3.3713
Israel	New Israeli Sheqel	2006	3.40424
Israel	New Israeli Sheqel	2007	3.4375
Israel	New Israeli Sheqel	2008	3.47109
Israel	New Israeli Sheqel	2009	3.505
Israel	New Israeli Sheqel	2010	3.53925
Israel	New Israeli Sheqel	2011	3.57505
Israel	New Israeli Sheqel	2012	3.61163
Israel	New Israeli Sheqel	2013	3.64901
Israel	New Israeli Sheqel	2014	3.68723
Israel	New Israeli Sheqel	2015	3.72629
Israel	New Israeli Sheqel	2016	3.76623
Israel	New Israeli Sheqel	2017	3.80707
Israel	New Israeli Sheqel	2018	3.84883
Italy	Euro	1995	2.66156
Italy	Euro	1996	2.68322
Italy	Euro	1997	2.70505
Italy	Euro	1998	2.72707
Italy	Euro	1999	2.74926
Italy	Euro	2000	2.77163
Italy	Euro	2001	2.79336
Italy	Euro	2002	2.81525
Italy	Euro	2003	2.83732
Italy	Euro	2004	2.85955
Italy	Euro	2005	2.88197
Italy	Euro	2006	2.90455
Italy	Euro	2007	2.92732
Italy	Euro	2008	2.95026
Italy	Euro	2009	2.97339
Italy	Euro	2010	2.99669
Italy	Euro	2011	3.01424
Italy	Euro	2012	3.03189
Italy	Euro	2013	3.04965
Italy	Euro	2014	3.06751
Italy	Euro	2015	3.08547
Italy	Euro	2016	3.10354
Italy	Euro	2017	3.12171
Italy	Euro	2018	3.14
Japan	Yen	1995	3.26092
Japan	Yen	1996	3.27777
Japan	Yen	1997	3.2947
Japan	Yen	1998	3.31173
Japan	Yen	1999	3.32884
Japan	Yen	2000	3.34604
Japan	Yen	2001	3.36087
Japan	Yen	2002	3.37576
Japan	Yen	2003	3.39072
Japan	Yen	2004	3.40575
Japan	Yen	2005	3.42084
Japan	Yen	2006	3.436
Japan	Yen	2007	3.45123
Japan	Yen	2008	3.46653
Japan	Yen	2009	3.48189
Japan	Yen	2010	3.49732
Japan	Yen	2011	3.50793
Japan	Yen	2012	3.51858
Japan	Yen	2013	3.52925
Japan	Yen	2014	3.53996
Japan	Yen	2015	3.5507
Japan	Yen	2016	3.56147
Japan	Yen	2017	3.57228
Japan	Yen	2018	3.58312
Kazakhstan	Tenge	1995	2.79072
Kazakhstan	Tenge	1996	2.83707
Kazakhstan	Tenge	1997	2.88419
Kazakhstan	Tenge	1998	2.93209
Kazakhstan	Tenge	1999	2.98079
Kazakhstan	Tenge	2000	3.0303
Kazakhstan	Tenge	2001	3.08271
Kazakhstan	Tenge	2002	3.13603
Kazakhstan	Tenge	2003	3.19028
Kazakhstan	Tenge	2004	3.24546
Kazakhstan	Tenge	2005	3.30159
Kazakhstan	Tenge	2006	3.28717
Kazakhstan	Tenge	2007	3.27281
Kazakhstan	Tenge	2008	3.25852
Kazakhstan	Tenge	2009	3.24429
Kazakhstan	Tenge	2010	3.23012
Kazakhstan	Tenge	2011	3.21624
Kazakhstan	Tenge	2012	3.20251
Kazakhstan	Tenge	2013	3.1889
Kazakhstan	Tenge	2014	3.17543
Kazakhstan	Tenge	2015	3.16209
Kazakhstan	Tenge	2016	3.14888
Kazakhstan	Tenge	2017	3.1358
Kazakhstan	Tenge	2018	3.12284
Latvia	Euro	1995	2.72052
Latvia	Euro	1996	2.74206
Latvia	Euro	1997	2.76377
Latvia	Euro	1998	2.78566
Latvia	Euro	1999	2.80772
Latvia	Euro	2000	2.82995
Latvia	Euro	2001	2.85626
Latvia	Euro	2002	2.88281
Latvia	Euro	2003	2.90962
Latvia	Euro	2004	2.93667
Latvia	Euro	2005	2.96397
Latvia	Euro	2006	2.97695
Latvia	Euro	2007	2.98998
Latvia	Euro	2008	3.00307
Latvia	Euro	2009	3.01621
Latvia	Euro	2010	3.02942
Latvia	Euro	2011	3.04293
Latvia	Euro	2012	3.05659
Latvia	Euro	2013	3.07039
Latvia	Euro	2014	3.08434
Latvia	Euro	2015	3.09845
Latvia	Euro	2016	3.11271
Latvia	Euro	2017	3.12712
Latvia	Euro	2018	3.14169
Netherlands	Euro	1995	3.06986
Netherlands	Euro	1996	3.08426
Netherlands	Euro	1997	3.09874
Netherlands	Euro	1998	3.11328
Netherlands	Euro	1999	3.12789
Netherlands	Euro	2000	3.14257
Netherlands	Euro	2001	3.15517
Netherlands	Euro	2002	3.16783
Netherlands	Euro	2003	3.18054
Netherlands	Euro	2004	3.19329
Netherlands	Euro	2005	3.2061
Netherlands	Euro	2006	3.21896
Netherlands	Euro	2007	3.23188
Netherlands	Euro	2008	3.24484
Netherlands	Euro	2009	3.25785
Netherlands	Euro	2010	3.27092
Netherlands	Euro	2011	3.28468
Netherlands	Euro	2012	3.2985
Netherlands	Euro	2013	3.31238
Netherlands	Euro	2014	3.32632
Netherlands	Euro	2015	3.34031
Netherlands	Euro	2016	3.35436
Netherlands	Euro	2017	3.36848
Netherlands	Euro	2018	3.38265
New Zealand	New Zealand Dollar	1995	3.26764
New Zealand	New Zealand Dollar	1996	3.2682
New Zealand	New Zealand Dollar	1997	3.26875
New Zealand	New Zealand Dollar	1998	3.2693
New Zealand	New Zealand Dollar	1999	3.26985
New Zealand	New Zealand Dollar	2000	3.27041
New Zealand	New Zealand Dollar	2001	3.2724
New Zealand	New Zealand Dollar	2002	3.27439
New Zealand	New Zealand Dollar	2003	3.27638
New Zealand	New Zealand Dollar	2004	3.27837
New Zealand	New Zealand Dollar	2005	3.28037
New Zealand	New Zealand Dollar	2006	3.26479
New Zealand	New Zealand Dollar	2007	3.24927
New Zealand	New Zealand Dollar	2008	3.23384
New Zealand	New Zealand Dollar	2009	3.21847
New Zealand	New Zealand Dollar	2010	3.20318
New Zealand	New Zealand Dollar	2011	3.22522
New Zealand	New Zealand Dollar	2012	3.24741
New Zealand	New Zealand Dollar	2013	3.26975
New Zealand	New Zealand Dollar	2014	3.29224
New Zealand	New Zealand Dollar	2015	3.31489
New Zealand	New Zealand Dollar	2016	3.3377
New Zealand	New Zealand Dollar	2017	3.36066
New Zealand	New Zealand Dollar	2018	3.38378
Norway	Norwegian Krone	1995	3.2776
Norway	Norwegian Krone	1996	3.29029
Norway	Norwegian Krone	1997	3.30304
Norway	Norwegian Krone	1998	3.31583
Norway	Norwegian Krone	1999	3.32867
Norway	Norwegian Krone	2000	3.34156
Norway	Norwegian Krone	2001	3.3642
Norway	Norwegian Krone	2002	3.38699
Norway	Norwegian Krone	2003	3.40994
Norway	Norwegian Krone	2004	3.43304
Norway	Norwegian Krone	2005	3.4563
Norway	Norwegian Krone	2006	3.47972
Norway	Norwegian Krone	2007	3.5033
Norway	Norwegian Krone	2008	3.52703
Norway	Norwegian Krone	2009	3.55093
Norway	Norwegian Krone	2010	3.57499
Norway	Norwegian Krone	2011	3.58464
Norway	Norwegian Krone	2012	3.59433
Norway	Norwegian Krone	2013	3.60404
Norway	Norwegian Krone	2014	3.61377
Norway	Norwegian Krone	2015	3.62353
Norway	Norwegian Krone	2016	3.63332
Norway	Norwegian Krone	2017	3.64313
Norway	Norwegian Krone	2018	3.65298
Panama	Balboa	1995	2.48585
Panama	Balboa	1996	2.50916
Panama	Balboa	1997	2.53267
Panama	Balboa	1998	2.55641
Panama	Balboa	1999	2.57369
Panama	Balboa	2000	2.58991
Panama	Balboa	2001	2.6056
Panama	Balboa	2002	2.62138
Panama	Balboa	2003	2.63725
Panama	Balboa	2004	2.65323
Panama	Balboa	2005	2.6693
Panama	Balboa	2006	2.68546
Panama	Balboa	2007	2.70173
Panama	Balboa	2008	2.71809
Panama	Balboa	2009	2.73455
Panama	Balboa	2010	2.75112
Panama	Balboa	2011	2.76603
Panama	Balboa	2012	2.78102
Panama	Balboa	2013	2.79609
Panama	Balboa	2014	2.81124
Panama	Balboa	2015	2.82648
Panama	Balboa	2016	2.84179
Panama	Balboa	2017	2.85719
Panama	Balboa	2018	2.87268
Poland	Zloty	1995	2.89895
Poland	Zloty	1996	2.92251
Poland	Zloty	1997	2.94627
Poland	Zloty	1998	2.97022
Poland	Zloty	1999	2.99436
Poland	Zloty	2000	3.0187
Poland	Zloty	2001	3.03833
Poland	Zloty	2002	3.05808
Poland	Zloty	2003	3.07796
Poland	Zloty	2004	3.09797
Poland	Zloty	2005	3.11811
Poland	Zloty	2006	3.14026
Poland	Zloty	2007	3.16256
Poland	Zloty	2008	3.18502
Poland	Zloty	2009	3.20764
Poland	Zloty	2010	3.23042
Poland	Zloty	2011	3.25402
Poland	Zloty	2012	3.27801
Poland	Zloty	2013	3.30241
Poland	Zloty	2014	3.32721
Poland	Zloty	2015	3.35244
Poland	Zloty	2016	3.3781
Poland	Zloty	2017	3.4042
Poland	Zloty	2018	3.43075
Portugal	Euro	1995	2.0741
Portugal	Euro	1996	2.10709
Portugal	Euro	1997	2.1406
Portugal	Euro	1998	2.17465
Portugal	Euro	1999	2.20924
Portugal	Euro	2000	2.24437
Portugal	Euro	2001	2.24158
Portugal	Euro	2002	2.23879
Portugal	Euro	2003	2.236
Portugal	Euro	2004	2.23322
Portugal	Euro	2005	2.23044
Portugal	Euro	2006	2.25601
Portugal	Euro	2007	2.28187
Portugal	Euro	2008	2.30803
Portugal	Euro	2009	2.33449
Portugal	Euro	2010	2.36125
Portugal	Euro	2011	2.37762
Portugal	Euro	2012	2.39411
Portugal	Euro	2013	2.41071
Portugal	Euro	2014	2.42742
Portugal	Euro	2015	2.44425
Portugal	Euro	2016	2.4612
Portugal	Euro	2017	2.47827
Portugal	Euro	2018	2.49545
Romania	New Leu	1995	2.85733
Romania	New Leu	1996	2.87318
Romania	New Leu	1997	2.88912
Romania	New Leu	1998	2.90515
Romania	New Leu	1999	2.92126
Romania	New Leu	2000	2.93747
Romania	New Leu	2001	2.95061
Romania	New Leu	2002	2.96381
Romania	New Leu	2003	2.97707
Romania	New Leu	2004	2.99039
Romania	New Leu	2005	3.00377
Romania	New Leu	2006	3.02271
Romania	New Leu	2007	3.04177
Romania	New Leu	2008	3.06095
Romania	New Leu	2009	3.08024
Romania	New Leu	2010	3.09966
Romania	New Leu	2011	3.11847
Romania	New Leu	2012	3.13738
Romania	New Leu	2013	3.15641
Romania	New Leu	2014	3.17556
Romania	New Leu	2015	3.19482
Romania	New Leu	2016	3.2142
Romania	New Leu	2017	3.2337
Romania	New Leu	2018	3.25331
Russian Federation	Russian Ruble	1995	2.88997
Russian Federation	Russian Ruble	1996	2.94356
Russian Federation	Russian Ruble	1997	2.99815
Russian Federation	Russian Ruble	1998	3.05375
Russian Federation	Russian Ruble	1999	3.11038
Russian Federation	Russian Ruble	2000	3.16807
Russian Federation	Russian Ruble	2001	3.17985
Russian Federation	Russian Ruble	2002	3.19168
Russian Federation	Russian Ruble	2003	3.20356
Russian Federation	Russian Ruble	2004	3.21548
Russian Federation	Russian Ruble	2005	3.22744
Russian Federation	Russian Ruble	2006	3.24145
Russian Federation	Russian Ruble	2007	3.25551
Russian Federation	Russian Ruble	2008	3.26964
Russian Federation	Russian Ruble	2009	3.28383
Russian Federation	Russian Ruble	2010	3.29808
Russian Federation	Russian Ruble	2011	3.31263
Russian Federation	Russian Ruble	2012	3.32733
Russian Federation	Russian Ruble	2013	3.34217
Russian Federation	Russian Ruble	2014	3.35716
Russian Federation	Russian Ruble	2015	3.3723
Russian Federation	Russian Ruble	2016	3.38759
Russian Federation	Russian Ruble	2017	3.40304
Russian Federation	Russian Ruble	2018	3.41865
Slovakia	Euro	1995	3.22385
Slovakia	Euro	1996	3.22955
Slovakia	Euro	1997	3.23527
Slovakia	Euro	1998	3.24099
Slovakia	Euro	1999	3.24673
Slovakia	Euro	2000	3.25247
Slovakia	Euro	2001	3.29945
Slovakia	Euro	2002	3.34711
Slovakia	Euro	2003	3.39545
Slovakia	Euro	2004	3.4445
Slovakia	Euro	2005	3.49425
Slovakia	Euro	2006	3.51764
Slovakia	Euro	2007	3.54118
Slovakia	Euro	2008	3.56488
Slovakia	Euro	2009	3.58874
Slovakia	Euro	2010	3.61276
Slovakia	Euro	2011	3.63751
Slovakia	Euro	2012	3.66261
Slovakia	Euro	2013	3.68808
Slovakia	Euro	2014	3.71393
Slovakia	Euro	2015	3.74016
Slovakia	Euro	2016	3.76678
Slovakia	Euro	2017	3.79379
Slovakia	Euro	2018	3.82121
Slovenia	Euro	1995	3.18979
Slovenia	Euro	1996	3.20453
Slovenia	Euro	1997	3.21934
Slovenia	Euro	1998	3.23422
Slovenia	Euro	1999	3.24917
Slovenia	Euro	2000	3.26419
Slovenia	Euro	2001	3.27085
Slovenia	Euro	2002	3.27753
Slovenia	Euro	2003	3.28422
Slovenia	Euro	2004	3.29093
Slovenia	Euro	2005	3.29764
Slovenia	Euro	2006	3.31612
Slovenia	Euro	2007	3.33471
Slovenia	Euro	2008	3.3534
Slovenia	Euro	2009	3.37219
Slovenia	Euro	2010	3.39109
Slovenia	Euro	2011	3.41049
Slovenia	Euro	2012	3.43014
Slovenia	Euro	2013	3.45004
Slovenia	Euro	2014	3.47019
Slovenia	Euro	2015	3.4906
Slovenia	Euro	2016	3.51127
Slovenia	Euro	2017	3.53221
Slovenia	Euro	2018	3.55342
Spain	Euro	1995	2.54879
Spain	Euro	1996	2.56883
Spain	Euro	1997	2.58532
Spain	Euro	1998	2.60191
Spain	Euro	1999	2.61861
Spain	Euro	2000	2.63542
Spain	Euro	2001	2.65172
Spain	Euro	2002	2.66813
Spain	Euro	2003	2.68463
Spain	Euro	2004	2.70124
Spain	Euro	2005	2.71795
Spain	Euro	2006	2.73476
Spain	Euro	2007	2.75167
Spain	Euro	2008	2.7687
Spain	Euro	2009	2.78582
Spain	Euro	2010	2.80305
Spain	Euro	2011	2.82275
Spain	Euro	2012	2.84259
Spain	Euro	2013	2.86256
Spain	Euro	2014	2.88268
Spain	Euro	2015	2.90294
Spain	Euro	2016	2.92334
Spain	Euro	2017	2.94388
Spain	Euro	2018	2.96457
Sweden	Swedish Krona	1995	3.15854
Sweden	Swedish Krona	1996	3.16318
Sweden	Swedish Krona	1997	3.16784
Sweden	Swedish Krona	1998	3.17249
Sweden	Swedish Krona	1999	3.17716
Sweden	Swedish Krona	2000	3.18183
Sweden	Swedish Krona	2001	3.19793
Sweden	Swedish Krona	2002	3.21411
Sweden	Swedish Krona	2003	3.23037
Sweden	Swedish Krona	2004	3.24672
Sweden	Swedish Krona	2005	3.26315
Sweden	Swedish Krona	2006	3.27966
Sweden	Swedish Krona	2007	3.29625
Sweden	Swedish Krona	2008	3.31293
Sweden	Swedish Krona	2009	3.32969
Sweden	Swedish Krona	2010	3.34654
Sweden	Swedish Krona	2011	3.35636
Sweden	Swedish Krona	2012	3.36621
Sweden	Swedish Krona	2013	3.37609
Sweden	Swedish Krona	2014	3.386
Sweden	Swedish Krona	2015	3.39594
Sweden	Swedish Krona	2016	3.40591
Sweden	Swedish Krona	2017	3.4159
Sweden	Swedish Krona	2018	3.42593
Switzerland	Swiss Franc	1995	3.49567
Switzerland	Swiss Franc	1996	3.5022
Switzerland	Swiss Franc	1997	3.50874
Switzerland	Swiss Franc	1998	3.5153
Switzerland	Swiss Franc	1999	3.52187
Switzerland	Swiss Franc	2000	3.52845
Switzerland	Swiss Franc	2001	3.53895
Switzerland	Swiss Franc	2002	3.54948
Switzerland	Swiss Franc	2003	3.56004
Switzerland	Swiss Franc	2004	3.57064
Switzerland	Swiss Franc	2005	3.58126
Switzerland	Swiss Franc	2006	3.59192
Switzerland	Swiss Franc	2007	3.60261
Switzerland	Swiss Franc	2008	3.61333
Switzerland	Swiss Franc	2009	3.62409
Switzerland	Swiss Franc	2010	3.63487
Switzerland	Swiss Franc	2011	3.64234
Switzerland	Swiss Franc	2012	3.64983
Switzerland	Swiss Franc	2013	3.65734
Switzerland	Swiss Franc	2014	3.66485
Switzerland	Swiss Franc	2015	3.67239
Switzerland	Swiss Franc	2016	3.67994
Switzerland	Swiss Franc	2017	3.6875
Switzerland	Swiss Franc	2018	3.69508
United Kingdom	Pound Sterling	1995	3.34974
United Kingdom	Pound Sterling	1996	3.38112
United Kingdom	Pound Sterling	1997	3.41279
United Kingdom	Pound Sterling	1998	3.44475
United Kingdom	Pound Sterling	1999	3.47702
United Kingdom	Pound Sterling	2000	3.50959
United Kingdom	Pound Sterling	2001	3.52848
United Kingdom	Pound Sterling	2002	3.54747
United Kingdom	Pound Sterling	2003	3.56657
United Kingdom	Pound Sterling	2004	3.58576
United Kingdom	Pound Sterling	2005	3.60506
United Kingdom	Pound Sterling	2006	3.62447
United Kingdom	Pound Sterling	2007	3.64397
United Kingdom	Pound Sterling	2008	3.66359
United Kingdom	Pound Sterling	2009	3.68331
United Kingdom	Pound Sterling	2010	3.70313
United Kingdom	Pound Sterling	2011	3.7109
United Kingdom	Pound Sterling	2012	3.71868
United Kingdom	Pound Sterling	2013	3.72647
United Kingdom	Pound Sterling	2014	3.73428
United Kingdom	Pound Sterling	2015	3.74211
United Kingdom	Pound Sterling	2016	3.74996
United Kingdom	Pound Sterling	2017	3.75782
United Kingdom	Pound Sterling	2018	3.7657
United States	US Dollar	1995	3.52199
United States	US Dollar	1996	3.53324
United States	US Dollar	1997	3.54452
United States	US Dollar	1998	3.55584
United States	US Dollar	1999	3.56719
United States	US Dollar	2000	3.57858
United States	US Dollar	2001	3.58834
United States	US Dollar	2002	3.59812
United States	US Dollar	2003	3.60793
United States	US Dollar	2004	3.61776
United States	US Dollar	2005	3.62762
United States	US Dollar	2006	3.64233
United States	US Dollar	2007	3.65709
United States	US Dollar	2008	3.67192
United States	US Dollar	2009	3.68681
United States	US Dollar	2010	3.70175
United States	US Dollar	2011	3.70701
United States	US Dollar	2012	3.71228
United States	US Dollar	2013	3.71755
United States	US Dollar	2014	3.72283
United States	US Dollar	2015	3.72812
United States	US Dollar	2016	3.73341
United States	US Dollar	2017	3.73871
United States	US Dollar	2018	3.74402

## Sheet: GVC developed
	Argentina	Austria	Belgium	Brunei	Chile	Croatia	Cyprus	Denmark	Estonia	Finland	France	Germany	Greece	Hungary	Ireland	Israel	Italy	Japan	Kazakhstan	Latvia	Netherlands	New Zealand	Norway	Panama	Poland	Portugal	Romania	Russia	Slovakia	Slovenia	Spain	Sweden	Switzerland	UK	USA
GVC1995	5016752	43642010	144896900	503762	7291973	1499801	349902	31014930	1843870	25579270	171999100	330542600	4729791	13139480	33281210	10772310	123919600	175167000	1914570	869838	170493700	5355311	32912820	745794	18911520	11360320	5381475	25277110	8449910	6282461	61955880	57070680	49496410	140805200	272173900
GVC1996	5643101	45747690	147398200	573261	7542823	1686822	391412	31675370	1937078	26593890	182403500	342286000	5163772	15048390	36930960	12496120	131630700	182759800	1965757	1034448	175222500	5832360	34626780	838080	20663690	11036750	5708119	28237370	9273856	6642620	65084080	53713600	51550130	150789400	298401800
GVC1997	6589728	44950790	141897800	444032	6826632	1771090	410681	29650560	2198760	26013310	171288200	328755700	5166905	16439510	39383360	12688120	128259600	146780600	2475056	1195280	169048800	6073897	31735590	788308	20891500	12137100	5719096	33084320	9450975	6698294	66167750	50943320	49302430	154471000	283321000
GVC1998	6521713	47853380	145804000	427269	7232002	1875018	426542	33066470	2410843	26947330	185923200	350291700	5412176	18403280	44528470	13382110	132171900	160074600	2432008	1242814	175171300	6097089	34033920	846301	22765610	10686800	5798340	30190610	10337510	6881093	68521640	51579340	49499640	159988300	307305300
GVC1999	6209190	48544530	146973000	468336	7148904	1874454	450666	33978090	2341514	27071350	187428500	356522300	5882581	19084130	47470080	14594550	131958000	170099700	2368378	1216698	179081200	6493078	34261850	866335	22725640	12592510	5563443	27245830	9838935	6922734	70038860	53437720	50790760	165541200	324931900
GVC2000	7333240	49766170	151373300	635909	8459195	2185950	520678	36261260	2718447	28856480	198327700	383680100	6371511	21775660	51664330	16336640	140717300	204964300	2986940	1350954	185129100	7239855	38849880	1113465	24476330	13215900	6465927	31238800	10241230	7286590	73263670	55175300	52947500	178387500	374377400
GVC2001	7164350	52696490	155192100	633042	7999393	2262487	503336	37040850	2731204	29205290	201169800	394403100	6587377	23536270	55898110	15651360	146435400	190803300	3123560	1444869	188638500	6970462	40405060	931241	26418960	14556940	6906139	34946800	11359740	7459184	77094940	53906970	57370610	181265700	351697000
GVC2002	6618810	56400760	165131500	658467	7964326	2448941	505244	40065880	2972882	31050150	212309200	418362300	6818746	25666310	59917460	15920650	153999300	198124500	3432271	1584560	198929800	7324615	42963840	924486	28012190	14817660	7559612	35591970	12591170	8021730	81982690	58097430	61018640	190992000	362842300
GVC2003	8712192	71220730	203479000	809544	9666828	3073162	573209	48752230	3775525	38229030	257216300	520286400	8519283	31973200	67858120	18209440	188884900	249905000	4394499	1969579	241316200	8664182	49195260	968094	35539290	15462700	9900264	45326250	16868530	10109030	110395900	73448730	75213450	220480400	392344200
GVC2004	11859190	92070150	254260000	1104303	13581090	3927037	738910	59958050	4861389	48448810	318941900	665555200	11276040	41402480	83203030	23058440	240835200	294844300	6509553	2631425	296699600	10700450	54303950	1152822	46146210	18913970	13569870	64541580	22345030	13011020	138994800	92234510	95462280	271045000	456585400
GVC2005	14027860	101081500	278069300	1374980	16607500	4325303	818101	67570650	5727008	54215580	349473900	736057600	12232680	46137250	90749160	25436980	265183700	332875000	8453980	3157465	326076300	12387600	62628540	1335390	52006570	21895770	16528230	79620050	25471100	14565440	153975000	99949180	105587000	298332400	514388000
GVC2006	17893690	124432900	328224800	1806879	22303370	5366199	1035788	83141040	7148461	67432080	412031000	917685600	15049420	58460420	105821400	30563490	332153500	375049700	11536140	4034813	390453800	14562900	75043030	1634422	65505240	22717050	21781690	104091600	32314260	18192860	186414500	126315900	130741200	362152200	598837700
GVC2007	22689860	155928200	399167100	2035912	27552320	6641750	1282743	101392400	8976711	83900360	493913700	1137549000	18921230	74060130	125684900	36488370	411400700	421367400	14986080	5382961	473931600	17527910	92955870	1916307	82767500	30101440	27963020	134344600	42400090	22750710	214692700	156054600	161134000	423160500	690204900
GVC2008	29036520	183194900	471904900	2871863	31564620	7979311	1419403	119613200	10532580	99653910	572997100	1343811000	22759250	88222220	139096200	42736770	476327500	493357800	20965090	6476794	560108000	21387120	109510200	2260071	100653200	35367590	34923340	185327200	52289040	26630190	240065100	173212200	194386900	470667600	777671400
GVC2009	21445660	142540500	377217400	1806860	24122840	5756633	1061715	91724940	7650117	72966310	441800900	1044665000	16533380	67396450	116780400	33189530	354012500	351849300	14173950	4722571	453947300	17134100	88178630	1844202	77601780	29878230	25316280	133787600	41507150	20850580	200555000	131681700	158956600	379502400	620478100
GVC2010	30916890	173373400	447540900	2549121	33559900	7433631	1361525	111274900	9827238	88178830	546145000	1295135000	20298630	85478050	136683800	42982270	442811000	483726200	20235020	6207532	555873300	23379870	111085100	2426669	98056660	37337320	33183950	179721700	50513690	26290560	241910900	171437300	201096700	474191800	770583000
GVC2011	35658820	190063200	476072700	3464663	39103270	7767246	1425491	121344100	11915670	97536870	581604200	1425872000	21497980	92349810	146693200	47487500	478042600	555205500	25511990	7350465	589103300	27224580	119706800	2786364	107027600	39238440	37366620	214535000	55964440	28373790	265299700	189095600	225910400	502465500	852039100
GVC2012	33777390	187674200	471962500	3365901	37881260	7672392	1337327	119422900	11804290	96466260	576996200	1411628000	21923610	91548950	145626600	46547500	475656900	538853900	24611890	7244673	583009900	26510210	118155100	2691437	106863900	39240680	37202200	208464400	55372370	28108080	265263200	187096100	224545300	495825800	835467000
GVC2013	32851070	196076500	494917700	3188051	37592830	8039537	1346715	124627000	12449080	98478030	601682700	1472010000	22885010	97147750	150798900	47373600	493897900	520208900	24809280	7606360	607477200	26965160	115652500	2712921	114008700	44732540	39310370	223801500	58656120	28806210	273154800	191159000	233698700	510693000	853884300
GVC2014	35660570	205255700	517249300	3285752	39798740	8354841	1436705	129576900	13415990	105266600	624951900	1470095000	24436570	101931200	160523100	50719680	507890300	514331500	26078930	8195081	641920600	29010350	118857100	2786625	119435000	46863640	41918980	243885300	61907210	30244620	283174000	202413300	242446200	555166000	884523600
GVC2015	31715170	174853500	462273700	2999698	35530490	7152035	1190646	111282000	11860060	89770340	540703600	1194347000	20575240	88506980	141775900	44374140	441702800	464719100	22842840	7002292	565990000	25112380	104326200	2355540	102418100	41059090	35990390	207537700	53127580	25527630	254052600	176333500	206989400	477630700	774984400
GVC2016	32876240	178600100	485990500	2842724	35765680	7485761	1228715	114210100	12268350	91000950	552791000	1230132000	20559020	93058640	145252300	45573280	453304600	469050000	22128660	7175608	589703800	25789730	105445900	2279964	108894500	42481920	38221330	200481600	55381260	26844170	264115100	181305400	213951200	488048700	780153500
GVC2017	34318610	185883700	508085700	2893147	36649300	7870560	1229492	117714400	12766440	96803130	573030200	1277619000	21437840	98293030	153385000	47122310	474317000	491270200	24074410	7529322	616685100	26412720	108426400	2393763	115072900	45088750	41422280	216428300	58244900	28622790	277416900	187168900	220161000	505885900	807619500
GVC2018	36236600	192382900	528982900	3028464	38074560	8217058	1284498	121030300	13281270	99665040	595802000	1328377000	22288310	103861900	159994300	49003840	493314100	505893400	25286330	7869273	641855900	27293660	111999800	2520321	121524600	47140090	44034620	227674000	61375570	29768150	289141600	193767800	230517900	520803700	840772700

## Sheet: PS developed
Country Name	Argentina	Austria	Belgium	Brunei Darussalam	Chile	Croatia	Cyprus	Denmark	Estonia	Finland	France	Germany	Greece	Hungary	Ireland	Israel	Italy	Japan	Kazakhstan	Latvia	Netherlands	New Zealand	Norway	Panama	Poland	Portugal	Romania	Russian Federation	Slovak Republic	Slovenia	Spain	Sweden	Switzerland	United Kingdom	United States
Series Name	PS	PS	PS	PS	PS	PS	PS	PS	PS	PS	PS	PS	PS	PS	PS	PS	PS	PS	PS	PS	PS	PS	PS	PS	PS	PS	PS	PS	PS	PS	PS	PS	PS	PS	PS
1995 [YR1995]	-0.139299	1.10816	1.04438	1.20871	0.556904	0.309546	0.400665	1.35999	0.782748	1.58803	0.666171	1.12416	0.67155	1.0418	1.42141	-1.21408	0.839586	1.14998	0.117727	0.539386	1.40922	1.32221	1.41186	0.180718	0.576724	1.27073	0.211108	-1.17591	0.885107	1.14081	0.188355	1.39055	1.41898	0.736818	0.620467
1996 [YR1996]	0.111377	1.41046	1.2885	1.23704	0.676455	-0.038359	0.387752	1.44196	0.767925	1.41272	0.887499	1.2885	0.553864	1.00669	1.34345	-1.15119	1.11039	1.16189	-0.367461	0.561403	1.52613	1.34199	1.45682	0.123815	0.830645	1.28604	0.597967	-1.17785	0.878932	1.31173	0.174758	1.45682	1.45682	0.981364	0.935006
1997 [YR1997]	-0.29765	1.07993	1.01383	1.18788	0.645054	0.44042	0.392562	1.34943	0.821601	1.65081	0.601894	1.01862	0.689381	1.09095	1.43396	-1.30203	0.742436	1.13445	0.255519	0.66013	1.34195	1.3	1.40389	0.197093	0.564541	1.29501	0.207651	-1.11361	0.90281	1.14621	0.192302	1.38619	1.4065	0.626198	0.450531
1998 [YR1998]	-0.13465	1.1106	1.02413	1.11164	0.0332813	0.067886	0.222173	1.43197	0.657051	1.47339	0.698889	1.24215	0.771397	1.2194	1.51291	-1.12271	1.1927	1.24767	0.194384	0.0337703	1.5948	1.31633	1.43966	0.370574	0.838597	1.36909	0.500102	-1.08974	1.18025	1.24313	0.132019	1.39919	1.43966	0.930069	0.879613
1999 [YR1999]	-0.329137	1.08036	0.937395	1.22825	0.767253	0.527981	0.432985	1.26035	0.797393	1.66372	0.522474	0.913907	0.622964	1.02253	1.36576	-1.32281	0.574327	1.08902	0.228536	0.765398	1.20875	1.31942	1.35365	0.105514	0.437941	1.19821	0.12725	-1.19632	0.818316	1.11551	0.16061	1.36859	1.34621	0.441736	0.21857
2000 [YR2000]	0.0958239	0.822056	1.12981	1.30202	0.485464	0.280225	0.5175	1.50107	0.90208	1.72011	0.785089	1.41134	0.808356	0.918443	1.5841	-1.04199	0.916669	1.19755	0.0900903	0.419434	1.75868	1.36238	1.53328	0.251224	0.309305	1.39476	-0.37904	-1.39924	0.663587	0.886789	0.459468	1.39177	1.57881	1.03311	1.08281
2001 [YR2001]	-0.281555	1.14557	0.872609	1.18542	0.733918	0.579126	0.451019	1.17515	0.750438	1.60743	0.50118	0.870428	0.583338	0.992785	1.2883	-1.34374	0.500999	1.06932	0.305294	0.796179	1.02501	1.29315	1.28384	0.0360867	0.479317	1.08124	0.21272	-1.07869	0.86674	1.14152	0.0109734	1.34074	1.28585	0.408435	0.156275
2002 [YR2002]	-0.776545	1.35896	1.2608	1.15553	1.0888	0.628808	0.199421	1.52424	0.927854	1.75318	0.924183	1.09602	0.872592	1.26067	1.50422	-1.46214	0.83843	1.17602	0.358549	0.944357	1.30268	1.32036	1.60835	0.345928	0.743998	1.43705	0.46484	-0.724512	0.94003	1.30383	0.438226	1.47526	1.54237	0.672591	0.285477
2003 [YR2003]	-0.359838	0.962002	0.858238	1.14443	0.761612	0.558496	0.532276	1.20382	0.894786	1.68702	0.179551	0.577859	0.477636	1.13186	1.34846	-1.51878	0.431488	1.02712	0.35626	1.00164	1.16181	1.18837	1.20456	0.0732295	0.578085	1.28969	0.32003	-1.19315	0.947933	1.18649	-0.0474859	1.34161	1.24611	0.271251	0.0804403
2004 [YR2004]	-0.610935	1.08965	0.709137	1.36943	0.691342	0.686754	0.380178	1.08434	0.703926	1.61963	0.345115	0.638884	0.489336	0.828298	1.17083	-1.32268	0.269258	1.02832	0.070388	0.616755	1.01624	1.50003	1.19662	0.0841384	0.153858	0.969877	0.0593486	-1.51459	0.593536	1.08161	-0.0905463	1.36223	1.22734	0.140848	-0.23304
2005 [YR2005]	-0.0417749	1.10395	0.793774	1.21266	0.842384	0.434474	0.517519	1.0735	0.605275	1.59495	0.399724	0.888915	0.506524	1.0031	1.29867	-1.24752	0.489116	1.03577	0.190632	0.814021	0.988101	1.25225	1.29528	-0.157523	0.363083	1.01665	0.0856026	-1.2677	0.898073	1.09281	0.193027	1.2999	1.19678	0.124188	-0.0605433
2006 [YR2006]	0.00196776	1.07445	0.856376	1.12336	0.613006	0.560829	0.539665	1.04679	0.736678	1.50111	0.595506	1.02507	0.630433	0.985676	1.19241	-1.25929	0.530734	1.13833	0.207938	0.838369	0.902736	1.25449	1.25271	-0.067905	0.354032	0.952391	0.14843	-0.908794	0.784179	1.08573	-0.150649	1.29393	1.26812	0.66708	0.490835
2007 [YR2007]	0.0977966	1.28442	0.757325	1.10711	0.406371	0.605397	0.537056	1.11819	0.63411	1.4887	0.563001	0.995824	0.523508	0.747097	1.21519	-1.25203	0.44697	1.01037	0.647997	0.561931	0.778469	1.24337	1.14555	-0.0613481	0.682846	0.821809	0.198068	-0.863383	1.03669	1.09863	-0.276732	1.27148	1.23441	0.574655	0.374478
2008 [YR2008]	-0.0877557	1.33927	0.620571	1.12562	0.431913	0.573652	0.639004	1.06539	0.571974	1.44587	0.543759	0.943831	0.267854	0.750264	1.18687	-1.3231	0.547544	0.894625	0.626638	0.203508	0.863552	1.16264	1.28543	-0.0977801	0.911096	0.987546	0.180609	-0.749934	1.08214	1.14937	-0.383085	1.12834	1.22225	0.49288	0.58266
2009 [YR2009]	-0.234855	1.19087	0.820825	1.38713	0.602584	0.612927	0.390287	1.00118	0.567619	1.45967	0.512013	0.859903	-0.208124	0.536816	1.05737	-1.62521	0.346906	0.976252	0.776816	0.34828	0.945019	1.07116	1.27653	0.0622795	0.938135	0.787382	0.359366	-0.969927	0.920497	0.936906	-0.4746	1.08464	1.30772	0.12195	0.447314
2010 [YR2010]	-0.0847979	1.15265	0.810646	1.27755	0.679605	0.608464	0.452445	1.04096	0.661367	1.42361	0.681088	0.796834	-0.127207	0.685784	1.02017	-1.34115	0.473924	0.879353	0.522972	0.527854	0.94075	1.23649	1.33231	-0.116048	1.01733	0.717687	0.2736	-0.929459	1.05332	0.866509	-0.318044	1.09417	1.25859	0.411818	0.438404
2011 [YR2011]	0.158994	1.19352	0.954535	1.08519	0.452553	0.623747	0.607984	1.10029	0.611041	1.39347	0.602993	0.842218	-0.0986952	0.743254	0.948999	-1.20132	0.501207	0.995092	-0.338571	0.320002	1.11363	1.37673	1.33798	-0.0282189	1.07206	0.741739	0.186091	-0.998262	0.974757	0.96921	0.0211045	1.23069	1.30034	0.351708	0.591247
2012 [YR2012]	0.103041	1.34057	0.9236	0.909327	0.331102	0.606891	0.635126	0.914911	0.636465	1.40077	0.554942	0.775621	-0.217249	0.675795	0.941073	-1.0789	0.508218	0.948443	-0.408455	0.453627	1.18746	1.36137	1.32747	-0.179433	1.04948	0.775273	0.0823416	-0.817713	1.0884	0.935111	-0.0295164	1.1706	1.41834	0.402271	0.632442
2013 [YR2013]	0.0653143	1.3641	0.940083	1.07402	0.363743	0.642668	0.563347	0.959233	0.748215	1.38517	0.448744	0.927984	-0.171342	0.796646	0.901076	-1.10128	0.495499	1.01914	-0.402474	0.593635	1.14382	1.45393	1.35209	-0.141261	0.973355	0.748763	0.179133	-0.736094	1.11952	0.882252	0.0120178	1.12778	1.40114	0.486201	0.643073
2014 [YR2014]	-0.00512187	1.2707	0.701269	1.26151	0.447517	0.619112	0.551882	0.95178	0.780258	1.2822	0.300568	0.925186	-0.140446	0.669905	1.05299	-1.03974	0.458165	0.968597	0.0360182	0.487268	1.04512	1.46793	1.11996	0.209008	0.842941	0.806274	0.0491361	-0.943617	1.03912	0.965773	0.243122	1.06541	1.40265	0.415348	0.58242
2015 [YR2015]	0.0147854	1.14308	0.587095	1.24266	0.433439	0.590728	0.550866	0.89765	0.62092	1.04059	0.106706	0.699824	-0.230252	0.746298	0.908455	-1.09491	0.37592	1.06513	-0.0350003	0.443747	0.926119	1.52545	1.16172	0.386077	0.874852	0.91784	0.189114	-1.02934	0.874545	0.953393	0.251491	0.947106	1.33936	0.517748	0.678062
2016 [YR2016]	0.204626	0.909639	0.441367	1.15417	0.413111	0.663769	0.604255	0.867915	0.673908	0.999086	-0.0953591	0.681363	-0.121599	0.654679	0.847819	-0.794536	0.369415	0.982944	0.00845748	0.479069	0.912268	1.51918	1.20007	0.41143	0.507242	0.974051	0.277197	-0.94621	0.721171	0.990436	0.413188	1.01794	1.30629	0.360454	0.402303
2017 [YR2017]	0.169504	1.04683	0.428186	1.16031	0.417136	0.692032	0.537865	0.868415	0.649775	1.08091	0.279078	0.587721	-0.0735726	0.806563	1.00243	-0.887956	0.306821	1.11217	0.0288013	0.462217	0.921113	1.59522	1.17048	0.389817	0.518378	1.11859	0.0564023	-0.64063	0.909989	0.8734	0.282884	0.984417	1.25681	0.386158	0.291817
2018 [YR2018]	0.0108914	0.902334	0.40235	1.24136	0.42736	0.802806	0.491743	0.946251	0.587393	0.908359	0.0291557	0.591275	0.165944	0.747176	1.02111	-0.91167	0.342384	1.04907	-0.0452636	0.407373	0.854267	1.53391	1.14118	0.2609	0.492542	1.12928	0.0468848	-0.541189	0.743443	0.901137	0.287804	0.940557	1.33355	0.0797425	0.421418

## Sheet: Energy pro. And cons
API		1995	1996	1997	1998	1999	2000	2001	2002	2003	2004	2005	2006	2007	2008	2009	2010	2011	2012	2013	2014	2015	2016	2017	2018
	World
INTL.44-1-WORL-QBTU.A	Production (quad Btu)	368.34	377.519	382.065	386.596	386.387	399.543	405.219	407.062	422.733	445.04	460.982	473.365	481.962	495.303	492.728	517.856	533.332	545.597	553.745	563.208	568.312	564.493	579.074	600.667
INTL.44-2-WORL-QBTU.A	Consumption (quad Btu)	369.142	378.984	380.144	382.412	389.57	402.142	405.04	413.782	428.122	450.323	464.932	479.702	493.069	499.921	494.726	527.282	541.418	551.831	561.685	566.636	566.182	573.653	584.674	598.521
	Afghanistan
INTL.44-1-AFG-QBTU.A	Production (quad Btu)	0.0117393	0.0122963	0.0118324	0.0116029	0.0115918	0.0117067	0.00750917	0.00791039	0.00781098	0.00707147	0.00729205	0.00775063	0.0136818	0.0140576	0.0185801	0.0269258	0.0410442	0.0374923	0.0408166	0.0447895	0.042058	0.0495051	0.0595005	0.0631759
INTL.44-2-AFG-QBTU.A	Consumption (quad Btu)	0.0253485	0.0248602	0.0236734	0.0230396	0.0230274	0.0201781	0.0159145	0.0151095	0.0177693	0.0164137	0.020996	0.0264283	0.0313133	0.0548104	0.091111	0.113779	0.143327	0.13765	0.114166	0.0969612	0.111726	0.101968	0.100861	0.115698
	Albania
INTL.44-1-ALB-QBTU.A	Production (quad Btu)	0.0677844	0.0826999	0.0730346	0.0657411	0.0675172	0.0608318	0.0513611	0.051256	0.0689145	0.0712885	0.0708196	0.0684525	0.0428372	0.0525269	0.0641892	0.0984912	0.0758569	0.0840379	0.105636	0.0929619	0.102255	0.125356	0.0825962	0.116337
INTL.44-2-ALB-QBTU.A	Consumption (quad Btu)	0.0775497	0.0853426	0.0779467	0.0838425	0.0754562	0.0980374	0.0929233	0.100649	0.113522	0.121085	0.119472	0.112489	0.0968251	0.105745	0.115238	0.123044	0.107433	0.105128	0.131931	0.116216	0.116297	0.135896	0.12578	0.14342
	Algeria
INTL.44-1-DZA-QBTU.A	Production (quad Btu)	5.04814	5.24831	5.59212	5.74869	6.01945	6.19057	6.17016	6.39056	6.78904	6.90113	7.47971	7.41833	7.12961	7.1784	6.94477	6.92784	6.82849	6.99941	6.51042	6.56175	6.69619	6.91071	6.83037	6.75507
INTL.44-2-DZA-QBTU.A	Consumption (quad Btu)	1.28934	1.26367	1.20373	1.2508	1.2461	1.27414	1.27558	1.30745	1.32312	1.29541	1.49047	1.55969	1.54975	1.67742	1.78413	1.77776	1.93799	2.0982	2.03758	2.29989	2.35215	2.33598	2.36599	2.52212
	American Samoa
INTL.44-1-ASM-QBTU.A	Production (quad Btu)	0	0	0	0	0	0	0	0	0	0	0	0	0	0	0	0	0	8.5644e-06	1.9082e-05	1.902e-05	1.8638e-05	2.7696e-05	4.6065e-05	4.552e-05
INTL.44-2-ASM-QBTU.A	Consumption (quad Btu)	0.00779097	0.00781161	0.00800358	0.00800358	0.00800359	0.0078371	0.0078371	0.00796731	0.00796731	0.00796731	0.00846348	0.00860696	0.00860696	0.00863054	0.00860696	0.00860696	0.00491151	0.00493353	0.00493059	0.00493053	0.00493015	0.00495266	0.00495757	0.00495703
	Angola
INTL.44-1-AGO-QBTU.A	Production (quad Btu)	1.40458	1.54205	1.54835	1.59583	1.61436	1.62241	1.60922	1.94122	1.9564	2.29302	2.69764	3.05893	3.75853	4.23184	4.06295	4.138	3.81619	3.89083	3.9322	3.80253	3.94995	3.9353	3.89902	3.81415
INTL.44-2-AGO-QBTU.A	Consumption (quad Btu)	0.0869945	0.0836117	0.0939165	0.0845277	0.0943488	0.110717	0.120223	0.128113	0.142171	0.157221	0.133857	0.168775	0.193996	0.227374	0.258724	0.283818	0.297536	0.31074	0.347761	0.382764	0.399219	0.364252	0.347459	0.359227
	Antarctica
INTL.44-1-ATA-QBTU.A	Production (quad Btu)	0	0	0	0	0	0	0	0	0	0	1.9998e-05	1.9838e-05	1.9768e-05	1.9708e-05	3.904e-05	3.9024e-05	3.8864e-05	4.758e-06	4.7705e-06	4.755e-06	9.319e-06	9.232e-06	0	0
INTL.44-2-ATA-QBTU.A	Consumption (quad Btu)	0.00318919	0.00319792	0.00318919	0.00318919	0.00318919	0.00317218	0.00325909	0.00325909	0.00325909	0.00330254	0.00332254	0.00332238	0.00336576	0.000168117	0.000229959	0.000229943	0.000229783	0.000196199	0.00019569	0.000195674	0.000198729	0.000198478	0.000186509	0.000186509
	Antigua and Barbuda
INTL.44-1-ATG-QBTU.A	Production (quad Btu)	0	0	0	0	0	0	0	0	0	0	0	0	0	0	0	1.9512e-06	4.858e-06	4.758e-06	5.7246e-06	5.706e-06	4.99032e-05	4.616e-05	5.65862e-05	9.104e-05
INTL.44-2-ATG-QBTU.A	Consumption (quad Btu)	0.00678843	0.00680665	0.00699538	0.00699538	0.0069954	0.0072893	0.0072893	0.00781467	0.00821377	0.00851916	0.00864945	0.00891456	0.0093424	0.00955693	0.010013	0.00968158	0.00965436	0.00992141	0.00992238	0.0101452	0.0103843	0.0105355	0.0100231	0.0103274
	Argentina
INTL.44-1-ARG-QBTU.A	Production (quad Btu)	2.90939	3.02648	3.28181	3.37568	3.40647	3.49095	3.65914	3.57379	3.74118	3.85159	3.83409	3.89043	3.72703	3.66509	3.54648	3.47945	3.31425	3.2073	3.12684	3.12052	3.13968	3.23027	3.23385	3.31816
INTL.44-2-ARG-QBTU.A	Consumption (quad Btu)	2.28064	2.38174	2.46883	2.62137	2.53696	2.75329	2.70957	2.551	2.77712	2.99167	3.12832	3.29894	3.38622	3.51749	3.44056	3.57863	3.65467	3.71097	3.76413	3.7773	3.83239	3.83676	3.66791	3.6428
	Armenia
INTL.44-1-ARM-QBTU.A	Production (quad Btu)	0.0195928	0.0407115	0.0308198	0.0321693	0.0365365	0.0343048	0.0331966	0.0411991	0.0412047	0.0456653	0.0469176	0.0463315	0.045685	0.0441191	0.0463995	0.051566	0.0516052	0.0468192	0.0459807	0.0453606	0.0505256	0.0472469	0.0490074	0.0433373
INTL.44-2-ARM-QBTU.A	Consumption (quad Btu)	0.131521	0.16836	0.141885	0.150785	0.0931921	0.100227	0.0985669	0.094417	0.103825	0.107685	0.124745	0.124554	0.139767	0.134886	0.12052	0.134225	0.141315	0.149742	0.146905	0.149739	0.138738	0.139728	0.148911	0.146478
	Aruba
INTL.44-1-ABW-QBTU.A	Production (quad Btu)	0	0	0	0	0	0	0	0	0	0	0	0	0	0	0.0002928	0.00103511	0.00110277	0.00129418	0.00145977	0.00151209	0.00163083	0.00138029	0.00132402	0.00133567
INTL.44-2-ABW-QBTU.A	Consumption (quad Btu)	0.0118234	0.00779258	0.0126023	0.0126023	0.0126024	0.0150727	0.0155959	0.0161216	0.017953	0.018722	0.020218	0.0201795	0.0207945	0.0195342	0.0194749	0.0182818	0.0145442	0.0182221	0.0176468	0.0178984	0.0184218	0.0179013	0.0185345	0.0179056
	Australia
INTL.44-1-AUS-QBTU.A	Production (quad Btu)	7.75851	7.91805	8.33415	8.71448	8.82433	9.6388	10.0888	10.3219	10.053	10.1314	10.7579	10.8429	11.371	11.4602	11.8276	13.2208	12.7777	13.1307	14.1826	15.0807	15.6518	16.0983	16.8699	17.3592
INTL.44-2-AUS-QBTU.A	Consumption (quad Btu)	4.18135	4.36544	4.482	4.64389	4.76188	4.79832	4.82631	4.97407	5.01435	5.1811	5.27749	5.34682	5.5043	5.50579	5.6163	5.64974	5.74315	5.80835	5.81707	5.75216	5.77827	6.01859	6.19974	6.16765
	Austria
INTL.44-1-AUT-QBTU.A	Production (quad Btu)	0.520046	0.486177	0.493264	0.513071	0.549078	0.565511	0.557484	0.557004	0.491501	0.516437	0.508369	0.525032	0.551758	0.552475	0.577803	0.54532	0.505143	0.593578	0.567091	0.563655	0.53044	0.550642	0.549275	0.522595
INTL.44-2-AUT-QBTU.A	Consumption (quad Btu)	1.27166	1.32806	1.32856	1.35298	1.36901	1.35764	1.42217	1.42164	1.44491	1.49667	1.55278	1.54397	1.51654	1.52012	1.45515	1.49331	1.41994	1.46414	1.47266	1.424	1.42629	1.45911	1.4903	1.45747
	Azerbaijan
INTL.44-1-AZE-QBTU.A	Production (quad Btu)	0.645085	0.651316	0.619397	0.730767	0.840003	0.836562	0.880258	0.87882	0.904758	0.887608	1.18145	1.65684	2.21326	2.46112	2.74978	2.83361	2.70452	2.59728	2.50282	2.47983	2.50495	2.4618	2.3399	2.37824
INTL.44-2-AZE-QBTU.A	Consumption (quad Btu)	0.728083	0.643247	0.638365	0.546497	0.563698	0.507419	0.445642	0.531857	0.567497	0.626021	0.64816	0.656836	0.540963	0.579353	0.543692	0.586665	0.555455	0.60326	0.567334	0.58507	0.618317	0.608957	0.60664	0.60843
	Bahrain
INTL.44-1-BHR-QBTU.A	Production (quad Btu)	0.343585	0.333922	0.397731	0.403707	0.407563	0.414907	0.424585	0.445108	0.452094	0.457374	0.486749	0.511238	0.527877	0.8692	0.869654	0.876231	0.890191	0.893755	0.984466	1.02456	1.02425	1.01788	1.03232	1.03447
INTL.44-2-BHR-QBTU.A	Consumption (quad Btu)	0.283595	0.284286	0.334938	0.35159	0.360731	0.38174	0.395093	0.42156	0.440444	0.456248	0.511836	0.546116	0.560709	0.587166	0.58133	0.587689	0.58148	0.624661	0.694685	0.688651	0.694731	0.693186	0.713165	0.722134
	Bangladesh
INTL.44-1-BGD-QBTU.A	Production (quad Btu)	0.263654	0.272208	0.274745	0.295698	0.324582	0.350522	0.373717	0.407646	0.456995	0.496593	0.531866	0.582727	0.625597	0.69397	0.753284	0.775187	0.775014	0.847698	0.87665	0.916328	1.01974	1.12544	1.07873	1.07033
INTL.44-2-BGD-QBTU.A	Consumption (quad Btu)	0.374573	0.389011	0.399299	0.427418	0.480571	0.510509	0.559049	0.588136	0.647338	0.670037	0.712346	0.76811	0.806667	0.872133	0.918052	0.96828	1.01848	1.09865	1.1279	1.20477	1.33312	1.43428	1.47893	1.48612
	Barbados
INTL.44-1-BRB-QBTU.A	Production (quad Btu)	0.00452166	0.00381115	0.00351719	0.00479434	0.00580651	0.00468715	0.00391313	0.00321369	0.00321369	0.00325653	0.00311576	0.00334886	0.00283805	0.00277663	0.00274517	0.00275805	0.00278095	0.00287436	0.00299848	0.0027616	0.00292776	0.0029946	0.00298786	0.00299348
INTL.44-2-BRB-QBTU.A	Consumption (quad Btu)	0.0192336	0.017269	0.0207904	0.021117	0.0221076	0.023767	0.0237812	0.0239412	0.0241965	0.0243768	0.0245654	0.0246212	0.0234908	0.0276986	0.0261046	0.0251587	0.0264044	0.0248166	0.0252021	0.0219173	0.0233143	0.0237866	0.0225504	0.0239507
	Belarus
INTL.44-1-BLR-QBTU.A	Production (quad Btu)	0.0939902	0.088969	0.0855369	0.0864992	0.0864122	0.0872633	0.0870437	0.0855939	0.0842646	0.085131	0.0820819	0.0819934	0.081664	0.0819278	0.0782473	0.0680422	0.067892	0.068036	0.0692049	0.0688421	0.0604334	0.0754106	0.0783471	0.0820441
INTL.44-2-BLR-QBTU.A	Consumption (quad Btu)	0.998847	0.999168	0.990788	0.970636	1.00328	1.09087	1.00952	0.98039	1.0265	0.960836	1.08077	1.15263	1.11855	1.13295	1.05427	1.1222	1.16087	1.17085	1.11839	1.1203	0.953054	0.944645	0.940714	0.991866
	Belgium
INTL.44-1-BEL-QBTU.A	Production (quad Btu)	0.421087	0.439726	0.478699	0.46837	0.498024	0.492187	0.47717	0.486964	0.485857	0.489457	0.497034	0.496805	0.519476	0.503449	0.54599	0.569024	0.589062	0.528304	0.560836	0.483216	0.418908	0.588415	0.591801	0.465422
INTL.44-2-BEL-QBTU.A	Consumption (quad Btu)	2.44307	2.58427	2.59676	2.65995	2.64228	2.70292	2.69764	2.68304	2.7693	2.80637	2.77952	2.77199	2.78436	2.87044	2.61902	2.81952	2.63393	2.55992	2.63692	2.46289	2.49502	2.64634	2.66053	2.68251
	Belize
INTL.44-1-BLZ-QBTU.A	Production (quad Btu)	0.00082496	0.001034	0.001103	0.00107272	0.00117804	0.00112415	0.00110123	0.00107267	0.000783209	0.000815453	0.000827667	0.00666369	0.00820617	0.00952563	0.0103256	0.0120073	0.0113516	0.00877448	0.0077453	0.00704333	0.00690532	0.0070416	0.00564995	0.00523751
INTL.44-2-BLZ-QBTU.A	Consumption (quad Btu)	0.00546596	0.00488211	0.00754103	0.00741613	0.00771319	0.0082351	0.00906491	0.00877219	0.00860602	0.00829146	0.00887828	0.0102138	0.00963711	0.0093202	0.00971331	0.0115323	0.0100598	0.0104513	0.011389	0.0113269	0.0125226	0.0125372	0.0139322	0.0124452
	Benin
INTL.44-1-BEN-QBTU.A	Production (quad Btu)	0.00672557	0.00451358	0.00293178	0.00225919	0.00225924	0.00157152	0.00158997	0.00181383	0.000916993	1.0016e-05	9.999e-06	9.919e-06	9.884e-06	9.854e-06	9.76e-06	9.756e-06	9.716e-06	9.516e-06	1.9082e-05	1.902e-05	5.5914e-05	9.232e-05	5.5278e-05	4.64304e-05
INTL.44-2-BEN-QBTU.A	Consumption (quad Btu)	0.0140675	0.0153565	0.0166122	0.0179082	0.00879154	0.0234237	0.0266595	0.0305453	0.0354644	0.0373932	0.0351033	0.0479384	0.0566064	0.0578899	0.0642927	0.0737351	0.0687382	0.0652386	0.0664711	0.0702752	0.0777233	0.094785	0.100516	0.111506
	Bermuda
INTL.44-1-BMU-QBTU.A	Production (quad Btu)	0	0	0	0	0	0	0	0	0	0	0	0	0	0	0	0	0	0	0	0	0	0	0	0
INTL.44-2-BMU-QBTU.A	Consumption (quad Btu)	0.00731936	0.00755219	0.00753198	0.00753198	0.00753199	0.00823178	0.00834948	0.00878666	0.00876669	0.00907751	0.00955881	0.0107959	0.0125391	0.0119951	0.00943843	0.0111132	0.00718221	0.00776744	0.00780224	0.0101046	0.00849723	0.010815	0.010668	0.0110364
	Bhutan
INTL.44-1-BTN-QBTU.A	Production (quad Btu)	0.0187356	0.0202113	0.0194834	0.0192039	0.0193722	0.0195566	0.0210691	0.023373	0.0264329	0.0245712	0.027612	0.0458947	0.0656124	0.0692924	0.0689202	0.0722364	0.0694097	0.0658231	0.0731429	0.0693549	0.0734672	0.0747019	0.0731759	0.0658285
INTL.44-2-BTN-QBTU.A	Consumption (quad Btu)	0.015084	0.0165371	0.0166633	0.0162947	0.016462	0.016969	0.0187325	0.0207219	0.02308	0.0222113	0.0251684	0.0407697	0.0509432	0.0526483	0.054599	0.0584603	0.0568819	0.0552671	0.0612202	0.0586144	0.0613855	0.063171	0.0627651	0.0601693
	Bolivia
INTL.44-1-BOL-QBTU.A	Production (quad Btu)	0.197852	0.201123	0.204559	0.211774	0.18529	0.216188	0.276795	0.321053	0.362862	0.504753	0.590868	0.620262	0.656345	0.657705	0.572272	0.638667	0.692627	0.788187	0.898547	0.922833	0.907927	0.870929	0.848777	0.800852
INTL.44-2-BOL-QBTU.A	Consumption (quad Btu)	0.123789	0.121257	0.135993	0.126144	0.1417	0.148727	0.127276	0.138827	0.186631	0.193555	0.189624	0.208722	0.224263	0.230187	0.226865	0.230194	0.238262	0.282713	0.286433	0.28946	0.303434	0.314244	0.30975	0.320334
	Bosnia and Herzegovina
INTL.44-1-BIH-QBTU.A	Production (quad Btu)	0.0924998	0.077279	0.126126	0.148001	0.154196	0.159303	0.162496	0.168675	0.149105	0.141052	0.142974	0.142992	0.12808	0.145501	0.157494	0.17022	0.145183	0.140787	0.158811	0.146538	0.140224	0.145891	0.139109	0.163122
INTL.44-2-BIH-QBTU.A	Consumption (quad Btu)	0.187431	0.116589	0.166312	0.196414	0.199242	0.220676	0.219539	0.220654	0.192517	0.198827	0.18373	0.18779	0.179382	0.202814	0.24386	0.261047	0.252929	0.246045	0.249862	0.241941	0.242312	0.24768	0.24579	0.249929
	Botswana
INTL.44-1-BWA-QBTU.A	Production (quad Btu)	0.0202654	0.0162123	0.0172813	0.0205772	0.0160119	0.0209335	0.0203767	0.021223	0.0183279	0.0202877	0.0219356	0.0214234	0.0184393	0.0202654	0.016435	0.0220024	0.0175485	0.0327682	0.0333345	0.0382408	0.0465622	0.0419666	0.0496542	0.0484478
INTL.44-2-BWA-QBTU.A	Consumption (quad Btu)	0.0379089	0.0359167	0.0370175	0.0396852	0.037546	0.0489608	0.0514692	0.0540104	0.0552074	0.054373	0.0577919	0.0617364	0.0633917	0.0659424	0.0616649	0.0635289	0.0666363	0.0658572	0.0653757	0.0656617	0.0800083	0.0880085	0.080969	0.0802762
	Brazil
INTL.44-1-BRA-QBTU.A	Production (quad Btu)	4.77061	5.16654	5.42739	5.81126	6.19072	6.62139	6.429	7.00048	7.35725	7.48715	8.04259	8.42077	8.84628	9.22139	9.53171	10.152	10.5087	10.3885	10.3347	10.8485	11.1907	11.6263	11.9681	12.1738
INTL.44-2-BRA-QBTU.A	Consumption (quad Btu)	6.76028	7.18277	7.59716	7.84021	8.05162	8.47607	8.31403	8.4483	8.57278	8.93445	9.19039	9.58961	10.1269	10.5245	10.409	11.4552	11.9351	12.2447	12.6136	12.8442	12.5902	12.4047	12.5446	12.4761
	British Virgin Islands
INTL.44-1-VGB-QBTU.A	Production (quad Btu)	0	0	0	0	0	0	0	0	0	0	0	0	0	0	0	1.08389e-05	1.32235e-05	1.29513e-05	1.29853e-05	1.29431e-05	1.4519e-05	1.43835e-05	1.43539e-05	1.4184e-05
INTL.44-2-VGB-QBTU.A	Consumption (quad Btu)	0.000660772	0.000854738	0.000852506	0.000852506	0.000852523	0.00149273	0.00152777	0.00161603	0.00172639	0.00181465	0.0018668	0.00203366	0.00210821	0.00226523	0.00237425	0.00244668	0.00250623	0.00249727	0.0024973	0.00253712	0.00254739	0.0025813	0.0024256	0.00301194
	Brunei
INTL.44-1-BRN-QBTU.A	Production (quad Btu)	0.750604	0.72705	0.741388	0.702705	0.775039	0.816251	0.836791	0.792873	0.828075	0.85055	0.86316	0.972459	0.86349	0.827259	0.73081	0.75185	0.814515	0.770139	0.722987	0.67108	0.708241	0.681325	0.706133	0.699029
INTL.44-2-BRN-QBTU.A	Consumption (quad Btu)	0.0619154	0.057663	0.0616663	0.055774	0.065806	0.0670958	0.0762862	0.0890793	0.0921569	0.102338	0.115285	0.177669	0.186515	0.191562	0.127084	0.144753	0.14869	0.144541	0.13443	0.151186	0.167058	0.174504	0.175212	0.182235
	Bulgaria
INTL.44-1-BGR-QBTU.A	Production (quad Btu)	0.423201	0.446817	0.418849	0.420941	0.372524	0.404246	0.406251	0.428673	0.399528	0.4021	0.520682	0.43957	0.390582	0.398566	0.38546	0.422356	0.479949	0.462863	0.425557	0.459587	0.492856	0.449672	0.463893	0.463625
INTL.44-2-BGR-QBTU.A	Consumption (quad Btu)	0.99695	0.998836	0.911971	0.823077	0.756011	0.756084	0.757167	0.768864	0.780503	0.772383	0.808366	0.828178	0.790332	0.77645	0.704203	0.719523	0.772326	0.75001	0.70607	0.748546	0.785803	0.752019	0.758543	0.748856
	Burkina Faso
INTL.44-1-BFA-QBTU.A	Production (quad Btu)	0.000969328	0.00117876	0.0011745	0.000795366	0.0012578	0.000989497	0.000547649	0.000651072	0.000972	0.00100605	0.000994581	0.000792141	0.00109023	0.00132608	0.00127831	0.00119023	0.00087444	0.0010087	0.00110676	0.00096051	0.000987814	0.00143096	0.00145565	0.00206661
INTL.44-2-BFA-QBTU.A	Consumption (quad Btu)	0.0102993	0.0109549	0.0172928	0.0155343	0.0159968	0.0145327	0.0161513	0.0169207	0.0187232	0.0168648	0.0179095	0.0176592	0.025016	0.0273194	0.0256662	0.028014	0.0319139	0.0376279	0.0451141	0.0420128	0.053396	0.0513063	0.0594646	0.0661307
	Burma
INTL.44-1-MMR-QBTU.A	Production (quad Btu)	0.101	0.0960614	0.0948769	0.101206	0.089213	0.165895	0.276361	0.380201	0.422639	0.454996	0.564217	0.563451	0.594931	0.556249	0.527648	0.55727	0.574386	0.581133	0.602929	0.706292	0.78498	0.848898	0.836194	0.800074
INTL.44-2-MMR-QBTU.A	Consumption (quad Btu)	0.117705	0.118905	0.126665	0.140345	0.142277	0.16395	0.151332	0.175627	0.197977	0.207618	0.267517	0.252522	0.272551	0.250212	0.230453	0.23373	0.255742	0.304938	0.353067	0.412749	0.385162	0.442943	0.571625	0.587776
	Burundi
INTL.44-1-BDI-QBTU.A	Production (quad Btu)	0.0012065	0.00120978	0.00122556	0.00111147	0.000991922	0.000999698	0.00117796	0.0012818	0.0010125	0.00090144	0.000949905	0.000912548	0.00114654	0.00109379	0.0011712	0.00143316	0.00131166	0.00139885	0.00141207	0.0014265	0.00136989	0.00143096	0.0018426	0.00149113
INTL.44-2-BDI-QBTU.A	Consumption (quad Btu)	0.00641079	0.00667827	0.00667979	0.00675784	0.00665877	0.00563804	0.00480088	0.0045418	0.00368076	0.00424343	0.0036806	0.00426485	0.00667404	0.0043902	0.00443374	0.00621818	0.00731178	0.00688484	0.00751097	0.00702336	0.00709191	0.00775436	0.0093981	0.0114032
	Cabo Verde
INTL.44-1-CPV-QBTU.A	Production (quad Btu)	6.1872e-05	7.238e-05	7.1491e-05	8.1576e-05	8.1808e-05	8.1608e-05	6.1998e-05	6.1038e-05	5.0625e-05	6.0096e-05	5.9994e-05	6.9433e-05	6.9188e-05	5.9124e-05	6.832e-05	3.9024e-05	0.0002429	0.000675636	0.000791903	0.0008559	0.000792115	0.000766256	0.000690975	0.000810256
INTL.44-2-CPV-QBTU.A	Consumption (quad Btu)	0.00163902	0.00184883	0.00184367	0.00185376	0.00185401	0.00466198	0.00518961	0.00563985	0.00560569	0.00612989	0.00956064	0.0101588	0.0113219	0.0114742	0.0108684	0.0116361	0.0138472	0.0124238	0.012227	0.0131871	0.0130292	0.0136082	0.0144372	0.0146096
	Cambodia
INTL.44-1-KHM-QBTU.A	Production (quad Btu)	0.000752776	0.00079618	0.000582141	0.00050985	0.000449944	0.000479447	0.000320323	0.00030519	0.000432337	0.000303485	0.000589941	0.000644735	0.00064246	0.000610948	0.000442128	0.000402923	0.000644171	0.00506537	0.00977285	0.017739	0.0190602	0.0246799	0.0258913	0.0437805
INTL.44-2-KHM-QBTU.A	Consumption (quad Btu)	0.0211824	0.0232807	0.0274205	0.03205	0.0329948	0.0305774	0.0323919	0.0323246	0.0350733	0.0361334	0.0411232	0.0445163	0.0522325	0.0548201	0.0676187	0.0779912	0.0807545	0.0899962	0.09551	0.105451	0.120956	0.15081	0.159365	0.200947
	Cameroon
INTL.44-1-CMR-QBTU.A	Production (quad Btu)	0.269083	0.264503	0.300468	0.294151	0.250858	0.219421	0.201936	0.183624	0.180825	0.182528	0.216783	0.226539	0.218207	0.21907	0.206505	0.190036	0.181735	0.187339	0.177598	0.221415	0.278211	0.266981	0.234196	0.254452
INTL.44-2-CMR-QBTU.A	Consumption (quad Btu)	0.0761873	0.0758688	0.0796913	0.079697	0.0781066	0.0811338	0.0808737	0.0796851	0.0853603	0.0889822	0.0858773	0.0973108	0.102596	0.104144	0.111784	0.127931	0.134749	0.134446	0.118125	0.147731	0.148281	0.144479	0.146777	0.149462
	Canada
INTL.44-1-CAN-QBTU.A	Production (quad Btu)	16.5099	16.9068	17.0497	17.025	17.2846	17.7398	17.8517	18.1802	18.0918	18.4871	18.8044	19.1364	19.4895	18.8868	18.1819	18.2287	18.6637	19.0826	19.9367	20.7575	20.9142	21.1071	22.6997	23.6088
INTL.44-2-CAN-QBTU.A	Consumption (quad Btu)	11.842	12.2321	12.2384	11.9444	12.5823	12.5642	12.6868	12.9698	13.2305	13.538	13.7364	13.8488	13.7731	13.474	13.2264	13.7049	14.044	14.2602	14.6861	14.8042	14.7164	14.5548	14.9644	15.161
	Cayman Islands
INTL.44-1-CYM-QBTU.A	Production (quad Btu)	0	0	0	0	0	0	0	0	0	0	0	0	0	0	0	0	0	0	0	0	0	1.8464e-05	8.2917e-05	0.00013656
INTL.44-2-CYM-QBTU.A	Consumption (quad Btu)	0.00487227	0.00488562	0.00487315	0.00487315	0.00487317	0.00710678	0.00719655	0.00745998	0.00755641	0.00714225	0.00735257	0.00745744	0.00891281	0.00915263	0.00849306	0.00853245	0.00898283	0.00829916	0.00819237	0.00833049	0.00881174	0.00869325	0.0100838	0.00941371
	Central African Republic
INTL.44-1-CAF-QBTU.A	Production (quad Btu)	0.00082496	0.00083754	0.000847679	0.000825957	0.000828306	0.000846683	0.000847306	0.000834186	0.000840375	0.00124198	0.00132987	0.00137874	0.00134422	0.00134014	0.0013176	0.00130828	0.00142145	0.00142169	0.00131093	0.00160148	0.00156932	0.0015639	0.00138564	0.0013656
INTL.44-2-CAF-QBTU.A	Consumption (quad Btu)	0.00489152	0.00512844	0.00512731	0.00510559	0.00510795	0.00493475	0.00506844	0.00501051	0.00471049	0.00504556	0.00505671	0.00524642	0.00521512	0.00421616	0.00405873	0.0041345	0.00451261	0.00460135	0.00338864	0.00390091	0.00488402	0.00514237	0.0051433	0.00525799
	Chad
INTL.44-1-TCD-QBTU.A	Production (quad Btu)	0	0	0	0	0	0	0	0	0.0821496	0.389594	0.402355	0.359674	0.328436	0.290422	0.272108	0.279053	0.261843	0.238709	0.227847	0.275676	0.280231	0.260527	0.291517	0.299712
INTL.44-2-TCD-QBTU.A	Consumption (quad Btu)	0.0024908	0.00249762	0.00269775	0.00269775	0.00269775	0.00352171	0.00338017	0.00333671	0.00329829	0.00347497	0.00374006	0.00379655	0.00418978	0.00439358	0.00479008	0.00531316	0.00760464	0.0131684	0.0136583	0.0141957	0.0143948	0.0142699	0.0229711	0.0243387
	Chile
INTL.44-1-CHL-QBTU.A	Production (quad Btu)	0.348905	0.332439	0.332707	0.28812	0.224178	0.278244	0.312525	0.34551	0.327604	0.322412	0.37898	0.394979	0.334456	0.35524	0.383564	0.338353	0.344788	0.320999	0.357314	0.389289	0.411211	0.41374	0.417044	0.448248
INTL.44-2-CHL-QBTU.A	Consumption (quad Btu)	0.788548	0.844986	0.934609	0.925309	0.967408	0.982955	1.01936	1.06684	1.0969	1.1831	1.24287	1.26709	1.25865	1.27807	1.25243	1.25816	1.33419	1.31843	1.37096	1.34808	1.39664	1.46674	1.50518	1.56208
	China
INTL.44-1-CHN-QBTU.A	Production (quad Btu)	37.9561	40.0311	39.4245	39.0595	38.8212	41.2616	44.0115	46.2026	52.7644	60.3271	66.7799	72.1868	77.5223	82.3523	87.798	97.0617	104.984	111.036	113.412	114.917	114.4	108.148	112.067	118.048
INTL.44-2-CHN-QBTU.A	Consumption (quad Btu)	37.4959	39.3329	37.4017	38.4244	39.9199	42.4668	44.5613	47.7115	55.2472	66.616	74.6865	82.5118	88.9008	92.9795	100.574	112.001	122.34	130.931	135.513	137.543	137.014	137.85	142.122	147.209
	Colombia
INTL.44-1-COL-QBTU.A	Production (quad Btu)	2.42956	2.65874	2.78499	2.98224	3.14585	3.00876	3.00636	2.9305	3.0277	3.14152	3.27558	3.50187	3.53349	3.92631	4.07557	4.40273	5.052	5.22922	5.31733	5.3515	5.32129	5.182	5.20444	5.07246
INTL.44-2-COL-QBTU.A	Consumption (quad Btu)	1.11399	1.19058	1.20823	1.22393	1.1777	1.18098	1.18068	1.18746	1.19441	1.24301	1.2322	1.29192	1.29491	1.28976	1.2731	1.28178	1.45841	1.52091	1.58159	1.67206	1.64342	1.67172	1.68006	1.67355
	Comoros
INTL.44-1-COM-QBTU.A	Production (quad Btu)	2.0624e-05	2.068e-05	2.0426e-05	2.0394e-05	2.0452e-05	2.0402e-05	2.0666e-05	3.0519e-05	4.05e-05	5.008e-05	4.9995e-05	4.9595e-05	4.942e-05	4.927e-05	4.88e-05	4.878e-05	4.858e-05	2.8548e-05	1.9082e-05	1.902e-05	1.8638e-05	1.8464e-05	3.6852e-06	3.6416e-06
INTL.44-2-COM-QBTU.A	Consumption (quad Btu)	0.000877211	0.000879614	0.000877613	0.00106932	0.00106939	0.0014958	0.00156124	0.0015711	0.00200792	0.00220436	0.00211736	0.00246423	0.00162837	0.00165999	0.00202454	0.00240456	0.00216015	0.00224562	0.00267957	0.00239349	0.00258226	0.00302766	0.00387887	0.00422049
	Congo-Brazzaville
INTL.44-1-COG-QBTU.A	Production (quad Btu)	0.399947	0.429719	0.557854	0.581581	0.59256	0.614626	0.559821	0.547214	0.538483	0.513804	0.502313	0.529767	0.462187	0.521961	0.599008	0.765486	0.670341	0.619204	0.589325	0.569282	0.579834	0.492079	0.572039	0.771474
INTL.44-2-COG-QBTU.A	Consumption (quad Btu)	0.0147191	0.015649	0.0152654	0.0142223	0.0119012	0.0131265	0.0161133	0.0149119	0.017051	0.0180872	0.02445	0.0291566	0.0358776	0.0408374	0.0495622	0.0675367	0.0811313	0.083218	0.105202	0.100084	0.100936	0.0964547	0.0722377	0.0669343
	Congo-Kinshasa
INTL.44-1-COD-QBTU.A	Production (quad Btu)	0.127246	0.1269	0.111587	0.105128	0.100863	0.116527	0.112608	0.110172	0.10895	0.115549	0.115558	0.116763	0.124064	0.115941	0.122574	0.120583	0.118396	0.114499	0.120656	0.125967	0.125184	0.126241	0.127515	0.148947
INTL.44-2-COD-QBTU.A	Consumption (quad Btu)	0.100353	0.102669	0.0923744	0.0870906	0.0946025	0.0727807	0.0715737	0.0735653	0.0765566	0.0867721	0.094149	0.0993375	0.102353	0.0968628	0.0947716	0.104817	0.113429	0.11162	0.134893	0.161595	0.124625	0.114919	0.125029	0.132106
	Cook Islands
INTL.44-1-COK-QBTU.A	Production (quad Btu)	1.0312e-06	1.034e-06	1.0213e-06	1.0197e-06	1.0226e-06	1.0201e-06	1.0333e-06	1.0173e-06	1.0125e-06	1.0016e-06	9.999e-07	9.919e-07	9.884e-07	9.854e-07	9.76e-07	9.756e-07	9.716e-07	9.516e-07	7.6328e-06	1.3761e-05	3.23556e-05	4.31965e-05	6.4491e-05	0.000145664
INTL.44-2-COK-QBTU.A	Consumption (quad Btu)	0.000627554	0.000629273	0.000627544	0.000627542	0.000627545	0.000934409	0.000891306	0.000482938	0.000445434	0.000755529	0.00120947	0.00128867	0.00108732	0.00111711	0.0010292	0.00122252	0.0013718	0.00145439	0.00145317	0.00153836	0.00144109	0.00150212	0.00161704	0.00170505
	Costa Rica
INTL.44-1-CRI-QBTU.A	Production (quad Btu)	0.0412789	0.0445757	0.0551093	0.0499959	0.0612844	0.0692954	0.0700991	0.075344	0.0735727	0.0808317	0.0817431	0.0829162	0.0853243	0.089096	0.0857709	0.0865357	0.086453	0.0899007	0.087417	0.0884974	0.101158	0.10044	0.103499	0.102735
INTL.44-2-CRI-QBTU.A	Consumption (quad Btu)	0.104967	0.10596	0.118978	0.122061	0.140167	0.14527	0.147888	0.153956	0.15709	0.161971	0.168348	0.175682	0.185643	0.188044	0.182916	0.185897	0.186882	0.188664	0.189955	0.193839	0.202282	0.207581	0.215549	0.220204
	Croatia
INTL.44-1-HRV-QBTU.A	Production (quad Btu)	0.209583	0.215811	0.187099	0.191802	0.188037	0.181732	0.189777	0.165197	0.170646	0.179006	0.165726	0.159334	0.154995	0.161797	0.178201	0.197528	0.151512	0.143674	0.174005	0.175992	0.148128	0.150742	0.133879	0.163449
INTL.44-2-HRV-QBTU.A	Consumption (quad Btu)	0.34885	0.344179	0.351638	0.371487	0.374892	0.368025	0.381826	0.373069	0.408253	0.405352	0.406265	0.406915	0.403752	0.407816	0.396712	0.4019	0.359558	0.359096	0.362067	0.348297	0.336306	0.34552	0.34998	0.370393
	Cuba
INTL.44-1-CUB-QBTU.A	Production (quad Btu)	0.0741165	0.0869096	0.113654	0.101188	0.121559	0.131688	0.139459	0.135243	0.152307	0.159323	0.142696	0.140922	0.144769	0.170172	0.166688	0.173499	0.172011	0.171445	0.171988	0.175584	0.169415	0.160114	0.147077	0.141542
INTL.44-2-CUB-QBTU.A	Consumption (quad Btu)	0.414618	0.427557	0.470536	0.447616	0.387286	0.37455	0.344934	0.349062	0.354311	0.358739	0.353002	0.344067	0.347498	0.397509	0.400493	0.455086	0.408779	0.444909	0.427797	0.435282	0.436461	0.340576	0.361992	0.379545
	Cyprus
INTL.44-1-CYP-QBTU.A	Production (quad Btu)	0	0	0	0	0	0	0	0	0	0	9.999e-06	9.919e-06	2.9652e-05	0.000402791	0.000576321	0.000956596	0.00197382	0.00258287	0.00318764	0.00298614	0.00372308	0.00392027	0.00406961	0.00434746
INTL.44-2-CYP-QBTU.A	Consumption (quad Btu)	0.0910545	0.0897269	0.0917607	0.0986895	0.105085	0.110072	0.110474	0.109516	0.117962	0.10614	0.117405	0.121782	0.125236	0.129917	0.125422	0.120627	0.120149	0.113482	0.101575	0.102484	0.105183	0.115184	0.117093	0.117731
	Czechia
INTL.44-1-CZE-QBTU.A	Production (quad Btu)	1.39988	1.44492	1.39254	1.28513	1.15579	1.25771	1.28694	1.29291	1.36906	1.38449	1.33631	1.36586	1.36098	1.32894	1.2862	1.28781	1.34816	1.34061	1.24448	1.14894	1.10927	1.03665	1.05697	1.03583
INTL.44-2-CZE-QBTU.A	Consumption (quad Btu)	1.6865	1.76522	1.73705	1.65985	1.55732	1.66924	1.70477	1.70538	1.81262	1.85325	1.83426	1.84435	1.83319	1.81686	1.73533	1.78802	1.76978	1.76314	1.71953	1.71532	1.70378	1.66913	1.77742	1.76155
	Côte d’Ivoire
INTL.44-1-CIV-QBTU.A	Production (quad Btu)	0.0369635	0.0660974	0.0815917	0.0865437	0.0995976	0.0925515	0.0920153	0.0906248	0.106648	0.119431	0.144162	0.194289	0.182581	0.202825	0.201655	0.168537	0.159948	0.161661	0.167116	0.168415	0.149141	0.183179	0.182269	0.181887
INTL.44-2-CIV-QBTU.A	Consumption (quad Btu)	0.0804923	0.0936373	0.0955772	0.096478	0.124703	0.125426	0.124263	0.120783	0.108892	0.116487	0.129391	0.110445	0.118229	0.13006	0.126968	0.129855	0.120839	0.147426	0.163262	0.172486	0.17146	0.194706	0.19405	0.194506
	Denmark
INTL.44-1-DNK-QBTU.A	Production (quad Btu)	0.61495	0.708948	0.816896	0.83987	0.981803	1.1449	1.11929	1.18032	1.18503	1.28733	1.3041	1.22204	1.12253	1.10458	0.979547	0.96383	0.866907	0.796727	0.712198	0.70356	0.690647	0.647559	0.683081	0.596866
INTL.44-2-DNK-QBTU.A	Consumption (quad Btu)	0.882641	0.979253	0.926171	0.904251	0.88709	0.86563	0.877287	0.845478	0.88339	0.857021	0.837142	0.89168	0.868834	0.836383	0.786023	0.825001	0.785416	0.746175	0.760097	0.734111	0.724238	0.736191	0.737867	0.729724
	Djibouti
INTL.44-1-DJI-QBTU.A	Production (quad Btu)	0	0	0	0	0	0	0	0	0	0	0	0	0	0	0	0	0	4.758e-06	4.7705e-06	4.755e-06	4.6595e-06	4.616e-06	4.6065e-06	9.104e-06
INTL.44-2-DJI-QBTU.A	Consumption (quad Btu)	0.0243431	0.0244097	0.0245725	0.0245725	0.0245725	0.0120577	0.0120128	0.012048	0.0124976	0.0121556	0.0114948	0.0107418	0.011181	0.0125032	0.0108572	0.0123644	0.00933997	0.0123243	0.0127217	0.0141206	0.0124533	0.0119051	0.0107766	0.0113035
	Dominica
INTL.44-1-DMA-QBTU.A	Production (quad Btu)	0.000195928	0.00019646	0.00020426	0.000275319	0.000327232	0.000326432	0.000278991	0.00030519	0.000293625	0.000340544	0.000271973	0.000269797	0.000210529	0.000200036	0.000233264	0.000233168	0.000348804	0.000260738	0.000356833	0.000298205	0.000236302	0.00034488	0.000261253	0.000229221
INTL.44-2-DMA-QBTU.A	Consumption (quad Btu)	0.001417	0.00142087	0.00142593	0.00149699	0.00154893	0.00180598	0.00193348	0.00182209	0.00203276	0.00240821	0.00230771	0.00230118	0.0027802	0.00250308	0.00254175	0.00265828	0.00269302	0.00259129	0.00258853	0.002671	0.0027743	0.00290088	0.00270919	0.00279373
	Dominican Republic
INTL.44-1-DOM-QBTU.A	Production (quad Btu)	0.00658937	0.00924396	0.00721038	0.00772933	0.0115043	0.00845663	0.00797708	0.00969487	0.0128992	0.0166766	0.019788	0.0181022	0.0175639	0.0143868	0.0149962	0.0147364	0.0157399	0.0186418	0.0211142	0.0157581	0.0123943	0.0182424	0.0263123	0.0245626
INTL.44-2-DOM-QBTU.A	Consumption (quad Btu)	0.15791	0.171617	0.181517	0.187892	0.213402	0.294165	0.285962	0.302046	0.277107	0.257895	0.283479	0.282943	0.290859	0.289196	0.285718	0.299585	0.294802	0.327217	0.311991	0.299546	0.332147	0.353294	0.348454	0.385251
	Ecuador
INTL.44-1-ECU-QBTU.A	Production (quad Btu)	0.919369	0.944193	0.923787	0.896001	0.897615	0.953608	0.98458	0.941876	0.980435	1.24482	1.24906	1.26013	1.23214	1.23451	1.1695	1.16628	1.21637	1.24862	1.28586	1.35933	1.34242	1.38126	1.37748	1.34643
INTL.44-2-ECU-QBTU.A	Consumption (quad Btu)	0.306894	0.332555	0.342081	0.350581	0.336477	0.369113	0.392479	0.399896	0.414143	0.450203	0.477771	0.499123	0.534548	0.55819	0.575203	0.597346	0.617201	0.641527	0.654611	0.710885	0.690763	0.683096	0.694767	0.728822
	Egypt
INTL.44-1-EGY-QBTU.A	Production (quad Btu)	2.59908	2.64948	2.51319	2.47709	2.59307	2.54958	2.69448	2.67063	2.85358	2.86081	3.17313	3.58108	3.63923	3.77797	3.92142	3.89967	3.90823	3.89556	3.75419	3.46194	3.32754	3.18829	3.53578	3.92333
INTL.44-2-EGY-QBTU.A	Consumption (quad Btu)	1.63598	1.77044	1.83211	1.89564	1.94114	2.00555	2.24305	2.2349	2.43474	2.6299	2.75167	2.91742	3.09815	3.2127	3.36483	3.50529	3.62132	3.77659	3.73997	3.72828	3.72965	3.76639	4.00829	4.09261
	El Salvador
INTL.44-1-SLV-QBTU.A	Production (quad Btu)	0.0196444	0.0239268	0.0196294	0.0206387	0.0242356	0.0200868	0.0220827	0.0221919	0.026016	0.0250218	0.0299889	0.0396814	0.038345	0.0427157	0.0317795	0.0379225	0.0373396	0.0360285	0.0361222	0.0354818	0.0324301	0.0324304	0.0375798	0.0376541
INTL.44-2-SLV-QBTU.A	Consumption (quad Btu)	0.084746	0.0866852	0.0860418	0.098092	0.103609	0.100326	0.104177	0.106706	0.113849	0.113543	0.117469	0.124157	0.129455	0.127049	0.122483	0.1269	0.127082	0.128168	0.124592	0.127445	0.131824	0.132905	0.131998	0.142322
	Equatorial Guinea
INTL.44-1-GNQ-QBTU.A	Production (quad Btu)	0.0099957	0.0340177	0.104579	0.166302	0.204195	0.336223	0.363107	0.471025	0.459976	0.738766	0.790363	0.761569	0.831131	0.927279	0.910014	0.880218	0.840169	0.846168	0.813696	0.776511	0.758794	0.698109	0.652821	0.605173
INTL.44-2-GNQ-QBTU.A	Consumption (quad Btu)	0.00173547	0.00174022	0.0019582	0.00269765	0.00269775	0.011105	0.00631851	0.0964205	0.104471	0.0212143	0.0771732	0.0942835	0.104289	0.103317	0.109469	0.105143	0.113039	0.109927	0.113417	0.106763	0.0953475	0.0941714	0.10576	0.0959053
	Eritrea
INTL.44-1-ERI-QBTU.A	Production (quad Btu)	0	0	1.0213e-05	1.0197e-05	1.0226e-05	1.0201e-05	1.0333e-05	1.0173e-05	1.0125e-05	1.0016e-05	9.999e-06	1.9838e-05	1.9768e-05	3.9416e-05	3.904e-05	3.9024e-05	4.858e-05	4.758e-05	5.7246e-05	5.706e-05	6.5233e-05	6.4624e-05	7.3704e-05	0.000109248
INTL.44-2-ERI-QBTU.A	Consumption (quad Btu)	0.0151812	0.0155168	0.0156869	0.0166583	0.0172906	0.00886897	0.00971577	0.0088588	0.0106179	0.0115633	0.0115706	0.00795816	0.00817214	0.00583935	0.00705552	0.00703385	0.00717264	0.0076219	0.00778153	0.00812558	0.00806698	0.00821062	0.00902098	0.0103001
	Estonia
INTL.44-1-EST-QBTU.A	Production (quad Btu)	8.2496e-05	7.238e-05	0.000112343	0.000173349	0.000173842	0.000193819	0.000196327	0.00030519	0.000496125	0.00060096	0.00110989	0.00128947	0.00143318	0.00194124	0.00528114	0.0101863	0.0114571	0.014058	0.012222	0.0139322	0.0152459	0.0152575	0.0178962	0.01898
INTL.44-2-EST-QBTU.A	Consumption (quad Btu)	0.0789871	0.08658	0.0943235	0.113312	0.0876013	0.0831949	0.0944376	0.0779551	0.07583	0.083519	0.08618	0.094748	0.0924101	0.0964632	0.084946	0.0811564	0.0783422	0.0974512	0.0906123	0.0864712	0.0905464	0.0881708	0.0911856	0.0951404
	Eswatini
INTL.44-1-SWZ-QBTU.A	Production (quad Btu)	0.00619425	0.00518773	0.00708045	0.0101533	0.0105652	0.0126084	0.0112392	0.0140208	0.0137015	0.0145111	0.0142474	0.0139147	0.0145338	0.013984	0.0111777	0.00761621	0.00802721	0.00850628	0.0086154	0.00797196	0.00689697	0.00754544	0.00768152	0.00716343
INTL.44-2-SWZ-QBTU.A	Consumption (quad Btu)	0.0148933	0.0142401	0.0146361	0.0181174	0.0184659	0.0213924	0.0215758	0.0222297	0.0204451	0.0198653	0.0205557	0.0209147	0.021794	0.0210644	0.0205588	0.0193171	0.0197489	0.0195798	0.0192827	0.0195775	0.0194097	0.0205365	0.0218196	0.0230587
	Ethiopia
INTL.44-1-ETH-QBTU.A	Production (quad Btu)	0.0145812	0.0154583	0.0158302	0.016203	0.0164536	0.0171275	0.0208427	0.0208343	0.0233381	0.0254907	0.0285771	0.0325442	0.0335562	0.0329058	0.0348815	0.0484358	0.0611604	0.0720656	0.0827758	0.0903248	0.0971348	0.115548	0.120988	0.125461
INTL.44-2-ETH-QBTU.A	Consumption (quad Btu)	0.0473581	0.0397632	0.0400686	0.0521138	0.0618049	0.06587	0.0717215	0.0736864	0.0796974	0.0852153	0.097855	0.107384	0.118867	0.124438	0.128663	0.142582	0.161111	0.179544	0.20957	0.237438	0.250147	0.290021	0.293495	0.312294
	Falkland Islands
INTL.44-1-FLK-QBTU.A	Production (quad Btu)	0	0	0	0	0	2.0402e-06	2.0666e-06	2.0346e-06	2.53125e-06	2.504e-06	2.49975e-06	2.9757e-06	2.9652e-06	1.9708e-05	1.952e-05	4.878e-05	5.8296e-05	6.6612e-05	6.6787e-05	6.657e-05	5.96416e-05	6.73936e-05	5.98845e-05	6.09968e-05
INTL.44-2-FLK-QBTU.A	Consumption (quad Btu)	0.000425225	0.000257024	0.000469037	0.000256425	0.000256442	0.000394859	0.00043834	0.000482137	0.000526088	0.00056989	0.000569886	0.000657645	0.000657635	0.000674377	0.000674189	0.000646846	0.000639018	0.000660445	0.00066062	0.000660403	0.000678642	0.000710394	0.000682951	0.00070735
	Faroe Islands
INTL.44-1-FRO-QBTU.A	Production (quad Btu)	0.000779278	0.000725289	0.000772266	0.000785648	0.000715973	0.000773083	0.000782198	0.000977503	0.000889208	0.00101114	0.00108307	0.00113981	0.00117784	0.00106315	0.00103931	0.000787895	0.00103961	0.00104676	0.00105905	0.00148356	0.00175197	0.00144942	0.00156621	0.00155496
INTL.44-2-FRO-QBTU.A	Consumption (quad Btu)	0.00992217	0.00991887	0.00994073	0.00995436	0.00988469	0.0109578	0.0120653	0.0118111	0.0117684	0.0120884	0.0118452	0.0117326	0.0122268	0.0113125	0.0104987	0.0108993	0.0104193	0.0106399	0.0115859	0.0108763	0.0116366	0.0115904	0.0130428	0.0133955
	Fiji
INTL.44-1-FJI-QBTU.A	Production (quad Btu)	0.00458884	0.00461164	0.00459605	0.00446651	0.00480571	0.00517293	0.00561185	0.00566738	0.00443576	0.00471854	0.00441056	0.0044943	0.00596104	0.0059528	0.00537874	0.00471507	0.00514074	0.00560492	0.00560057	0.00460756	0.00449535	0.0050686	0.00519069	0.00600949
INTL.44-2-FJI-QBTU.A	Consumption (quad Btu)	0.0194596	0.0199317	0.0198701	0.0192888	0.0209487	0.0264436	0.0274871	0.0232802	0.0255303	0.0338136	0.0289436	0.0317144	0.0305811	0.0241438	0.0209253	0.0283146	0.0219598	0.0221379	0.0233855	0.0246378	0.0257624	0.025365	0.0275555	0.0292146
	Finland
INTL.44-1-FIN-QBTU.A	Production (quad Btu)	0.38657	0.37393	0.401859	0.462933	0.441611	0.45564	0.443274	0.418003	0.414169	0.47743	0.463403	0.447992	0.472668	0.503678	0.453707	0.473238	0.471989	0.508505	0.492139	0.499317	0.533512	0.514646	0.527236	0.532674
INTL.44-2-FIN-QBTU.A	Consumption (quad Btu)	1.13891	1.15547	1.17754	1.2321	1.21976	1.23592	1.25181	1.26133	1.32059	1.34632	1.26539	1.33327	1.34134	1.31103	1.21325	1.29544	1.23864	1.22843	1.23516	1.20116	1.19363	1.22277	1.20909	1.22315
	Former Czechoslovakia
INTL.44-1-CSK-QBTU.A	Production (quad Btu)	--	--	--	--	--	--	--	--	--	--	--	--	--	--	--	--	--	--	--	--	--	--	--	--
INTL.44-2-CSK-QBTU.A	Consumption (quad Btu)	--	--	--	--	--	--	--	--	--	--	--	--	--	--	--	--	--	--	--	--	--	--	--	--
	Former Serbia and Montenegro
INTL.44-1-SCG-QBTU.A	Production (quad Btu)	0.765824	0.779366	0.790833	0.812157	0.656865	0.688343	0.684111	0.701174	0.696376	0.715673	0.657591	--	--	--	--	--	--	--	--	--	--	--	--	--
INTL.44-2-SCG-QBTU.A	Consumption (quad Btu)	0.788888	0.92317	0.978599	0.994251	0.799223	0.806857	0.838214	0.923612	0.932501	0.95866	0.904144	--	--	--	--	--	--	--	--	--	--	--	--	--
	Former U.S.S.R.
INTL.44-1-SUN-QBTU.A	Production (quad Btu)	--	--	--	--	--	--	--	--	--	--	--	--	--	--	--	--	--	--	--	--	--	--	--	--
INTL.44-2-SUN-QBTU.A	Consumption (quad Btu)	--	--	--	--	--	--	--	--	--	--	--	--	--	--	--	--	--	--	--	--	--	--	--	--
	Former Yugoslavia
INTL.44-1-YUG-QBTU.A	Production (quad Btu)	--	--	--	--	--	--	--	--	--	--	--	--	--	--	--	--	--	--	--	--	--	--	--	--
INTL.44-2-YUG-QBTU.A	Consumption (quad Btu)	--	--	--	--	--	--	--	--	--	--	--	--	--	--	--	--	--	--	--	--	--	--	--	--
	France
INTL.44-1-FRA-QBTU.A	Production (quad Btu)	4.95287	5.03295	4.93146	4.7828	4.92898	5.04082	5.16251	5.14644	5.16201	5.18621	5.14904	5.19303	5.13933	5.24666	4.92037	5.17775	5.18317	5.18833	5.29977	5.36889	5.34686	5.06526	4.95016	5.28926
INTL.44-2-FRA-QBTU.A	Consumption (quad Btu)	10.1553	10.4986	10.4348	10.5932	10.7275	10.893	11.1227	11.0669	11.1451	11.3289	11.4404	11.4653	11.257	11.3453	10.7329	10.9782	10.7868	10.7009	10.8349	10.3662	10.4048	10.268	10.2677	10.3236
	French Guiana
INTL.44-1-GUF-QBTU.A	Production (quad Btu)	0	0	0	0	0	0	0.00547649	0.00558498	0.00578138	0.00593949	0.00615938	0.00633824	0.00655309	0.00678941	0.00693936	0.00729749	0.00679148	0	0	0	0	0	0	0
INTL.44-2-GUF-QBTU.A	Consumption (quad Btu)	0.0135014	0.013308	0.0135014	0.0135014	0.0135014	0.00767929	0.0140701	0.0130812	0.0152445	0.0152278	0.0152427	0.0142907	0.0155379	0.0158506	0.0185886	0.0177673	0.0182529	0	0	0	0	0	0	0
	French Polynesia
INTL.44-1-PYF-QBTU.A	Production (quad Btu)	0.001289	0.00137522	0.00135833	0.00153975	0.000889662	0.00118332	0.00108497	0.00133266	0.00155925	0.00178285	0.00178982	0.0019838	0.00220413	0.00208905	0.00205936	0.00270534	0.00223759	0.00201073	0.00162483	0.00185021	0.00185459	0.00200338	0.00195397	0.0018394
INTL.44-2-PYF-QBTU.A	Consumption (quad Btu)	0.0112512	0.0111723	0.0113205	0.0115019	0.0108519	0.0121612	0.013344	0.0141797	0.0153426	0.0152509	0.0158835	0.0157089	0.0166464	0.0169449	0.0168433	0.0175098	0.0164732	0.0158802	0.0156674	0.0155759	0.0162076	0.0161063	0.0156873	0.0159793
	Gabon
INTL.44-1-GAB-QBTU.A	Production (quad Btu)	0.795669	0.805477	0.807838	0.767964	0.723609	0.689973	0.592278	0.552561	0.531258	0.527785	0.584159	0.52287	0.53573	0.546499	0.53254	0.54023	0.529462	0.518551	0.493528	0.495929	0.481033	0.477162	0.453954	0.44871
INTL.44-2-GAB-QBTU.A	Consumption (quad Btu)	0.041509	0.0432779	0.0454205	0.0443573	0.0512237	0.0391626	0.0422594	0.0422701	0.0411173	0.0419012	0.0448606	0.0460123	0.0457243	0.046666	0.0461666	0.0538004	0.0550511	0.0689765	0.0697116	0.0727862	0.0699671	0.0693386	0.0734101	0.0657843
	Gambia, The
INTL.44-1-GMB-QBTU.A	Production (quad Btu)	0	0	0	0	0	0	0	0	0	0	9.999e-06	9.919e-06	1.9768e-05	1.9708e-05	3.0256e-05	3.21948e-05	3.49776e-05	2.94996e-05	2.95771e-05	2.9481e-05	2.88889e-05	2.86192e-05	2.85603e-05	2.82224e-05
INTL.44-2-GMB-QBTU.A	Consumption (quad Btu)	0.00307924	0.00308756	0.00307924	0.0032862	0.00328621	0.00431843	0.00470408	0.00468418	0.00468418	0.00494314	0.00499501	0.00542763	0.00563009	0.00584866	0.00628372	0.00685393	0.00720506	0.00702403	0.00699076	0.00772876	0.00790989	0.00797362	0.00811057	0.00816509
	Georgia
INTL.44-1-GEO-QBTU.A	Production (quad Btu)	0.0558536	0.0642799	0.0691923	0.071505	0.0724393	0.0658202	0.0632254	0.0719032	0.0722948	0.0651359	0.0666433	0.0548497	0.0694364	0.0724653	0.0767255	0.0946024	0.0805679	0.0746768	0.087484	0.0858219	0.0852573	0.0914508	0.0905	0.0939058
INTL.44-2-GEO-QBTU.A	Consumption (quad Btu)	0.151009	0.158777	0.163556	0.165613	0.160656	0.137147	0.126702	0.149331	0.13291	0.137268	0.156156	0.141171	0.176563	0.176631	0.179595	0.193623	0.180226	0.186626	0.210156	0.219501	0.232754	0.246019	0.24461	0.249497
	Germany
INTL.44-1-DEU-QBTU.A	Production (quad Btu)	5.99444	5.91308	5.80833	5.47493	5.52738	5.4634	5.42293	5.45116	5.43766	5.53386	5.44376	5.50535	5.49804	5.33284	5.02944	5.07093	4.94646	4.99201	4.92311	4.90864	4.97392	4.7822	4.89685	4.7857
INTL.44-2-DEU-QBTU.A	Consumption (quad Btu)	14.7242	14.9426	14.7123	14.6564	14.375	14.3949	14.6774	14.4653	14.4805	14.5384	14.285	14.5425	13.9981	14.2755	13.4285	14.1406	13.5405	13.6964	13.9406	13.4799	13.6425	13.7274	14.1987	13.8058
	Germany, East
INTL.44-1-DDR-QBTU.A	Production (quad Btu)	--	--	--	--	--	--	--	--	--	--	--	--	--	--	--	--	--	--	--	--	--	--	--	--
INTL.44-2-DDR-QBTU.A	Consumption (quad Btu)	--	--	--	--	--	--	--	--	--	--	--	--	--	--	--	--	--	--	--	--	--	--	--	--
	Germany, West
INTL.44-1-DEUW-QBTU.A	Production (quad Btu)	--	--	--	--	--	--	--	--	--	--	--	--	--	--	--	--	--	--	--	--	--	--	--	--
INTL.44-2-DEUW-QBTU.A	Consumption (quad Btu)	--	--	--	--	--	--	--	--	--	--	--	--	--	--	--	--	--	--	--	--	--	--	--	--
	Ghana
INTL.44-1-GHA-QBTU.A	Production (quad Btu)	0.0709098	0.0808555	0.0800978	0.0495002	0.0653263	0.0821062	0.08292	0.0660315	0.054249	0.0677119	0.0688643	0.0682784	0.0495706	0.0736277	0.0796021	0.0833022	0.238654	0.246418	0.290091	0.308568	0.302343	0.288459	0.412597	0.468477
INTL.44-2-GHA-QBTU.A	Consumption (quad Btu)	0.116641	0.12325	0.121329	0.0949137	0.115323	0.142038	0.142859	0.130766	0.119742	0.141451	0.145367	0.141417	0.13346	0.157693	0.181377	0.186906	0.234972	0.241124	0.25345	0.257182	0.280465	0.283874	0.284408	0.327833
	Gibraltar
INTL.44-1-GIB-QBTU.A	Production (quad Btu)	0	0	0	0	0	0	0	0	0	0	0	0	0	0	0	0	0	0	0	0	0	0	0	0
INTL.44-2-GIB-QBTU.A	Consumption (quad Btu)	0.0425942	0.0427104	0.0425942	0.0489139	0.0428059	0.11976	0.131712	0.145463	0.167167	0.159578	0.178631	0.174518	0.188692	0.183519	0.194337	0.18786	0.186976	0.18862	0.173709	0.16423	0.16901	0.171555	0.189666	0.185269
	Greece
INTL.44-1-GRC-QBTU.A	Production (quad Btu)	0.36023	0.37855	0.370278	0.373906	0.37529	0.390036	0.390677	0.414521	0.424776	0.433112	0.432834	0.420461	0.398301	0.404615	0.423956	0.408574	0.394288	0.427441	0.426936	0.391516	0.38123	0.318547	0.329782	0.334529
INTL.44-2-GRC-QBTU.A	Consumption (quad Btu)	1.1203	1.16858	1.17733	1.24825	1.25569	1.32672	1.34901	1.36629	1.44134	1.44061	1.44851	1.49003	1.51043	1.4862	1.41563	1.35531	1.32072	1.22613	1.16633	1.12475	1.1336	1.11825	1.16669	1.16047
	Greenland
INTL.44-1-GRL-QBTU.A	Production (quad Btu)	0	0	0	0	0.00174865	0.00174437	0.00163261	0.00185149	0.0018225	0.00192307	0.0020298	0.00194412	0.00201634	0.00199051	0.0025864	0.00285851	0.00325486	0.00325447	0.00356833	0.00372792	0.00390466	0.0036651	0.00353779	0.00376742
INTL.44-2-GRL-QBTU.A	Consumption (quad Btu)	0.00700928	0.00742826	0.00762058	0.00762068	0.00936935	0.0101552	0.00947854	0.00917596	0.0100585	0.00969947	0.0116809	0.0107168	0.0121065	0.0107625	0.0117894	0.0148951	0.014725	0.0122845	0.0123587	0.0115508	0.0123066	0.0121476	0.0120843	0.0123221
	Grenada
INTL.44-1-GRD-QBTU.A	Production (quad Btu)	0	0	0	0	0	0	0	0	0	0	0	0	9.884e-07	9.854e-07	9.76e-07	1.65852e-05	1.65172e-05	2.41802e-05	2.42437e-05	2.41649e-05	1.43326e-05	2.32e-05	3.02647e-05	3.18185e-05
INTL.44-2-GRD-QBTU.A	Consumption (quad Btu)	0.00222037	0.00237765	0.00314646	0.00272851	0.00272853	0.0029442	0.00306431	0.00314873	0.00333081	0.00323449	0.0034012	0.00351911	0.00373597	0.00397254	0.00385705	0.00400769	0.00399862	0.00407303	0.00459574	0.00388521	0.00404355	0.00416531	0.00452847	0.00445884
	Guadeloupe
INTL.44-1-GLP-QBTU.A	Production (quad Btu)	0.000316578	0.00032054	0.000357455	0.00040788	0.00040904	0.00128533	0.00111596	0.00130214	0.00216675	0.00234374	0.00217978	0.00222186	0.00224367	0.00207919	0.00213744	0.00212681	0.00226383	0	0	0	0	0	0	0
INTL.44-2-GLP-QBTU.A	Consumption (quad Btu)	0.0245754	0.0244383	0.0250206	0.025071	0.0250722	0.0297616	0.0310416	0.0319209	0.0331343	0.0325436	0.0321796	0.0332502	0.0345768	0.0322257	0.0319086	0.0339327	0.0370962	0	0	0	0	0	0	0
	Guam
INTL.44-1-GUM-QBTU.A	Production (quad Btu)	0	0	0	0	0	0	0	0	0	0	0	0	0	0	9.76e-07	1.9512e-06	1.9432e-06	5.7096e-06	1.9082e-05	2.48972e-05	0.000287771	0.000612479	0.000558603	0.00062783
INTL.44-2-GUM-QBTU.A	Consumption (quad Btu)	0.0504695	0.0447426	0.0509697	0.0421317	0.046834	0.0477099	0.0660569	0.0459154	0.0388724	0.0451893	0.0529167	0.0558066	0.0403148	0.0253859	0.0403293	0.0359496	0.0317668	0.0340163	0.0286838	0.0277603	0.0294956	0.0277903	0.0255101	0.0255793
	Guatemala
INTL.44-1-GTM-QBTU.A	Production (quad Btu)	0.0446598	0.0516612	0.0587277	0.0742508	0.0811983	0.0785011	0.0763858	0.0670521	0.0910486	0.0848797	0.080411	0.091106	0.084671	0.0848148	0.0710633	0.0743641	0.0743097	0.0850372	0.089631	0.0941331	0.0885295	0.0929065	0.105179	0.101588
INTL.44-2-GTM-QBTU.A	Consumption (quad Btu)	0.109266	0.112996	0.122047	0.143532	0.154658	0.162522	0.169397	0.171217	0.187988	0.177404	0.183149	0.194177	0.208158	0.193324	0.202139	0.198709	0.202686	0.217023	0.232053	0.244609	0.273133	0.297819	0.322901	0.332001
	Guinea
INTL.44-1-GIN-QBTU.A	Production (quad Btu)	0.00196959	0.0020163	0.0029107	0.00313048	0.00399837	0.00414161	0.00564182	0.0059919	0.0040095	0.00549878	0.00488951	0.00452306	0.00526817	0.0051635	0.0050547	0.00471117	0.00402145	0.00463334	0.00459876	0.00406077	0.00840574	0.0101999	0.0113601	0.00693747
INTL.44-2-GIN-QBTU.A	Consumption (quad Btu)	0.0186695	0.018762	0.0198024	0.0202339	0.0211018	0.0265473	0.0290863	0.0303039	0.0294426	0.0318382	0.0321773	0.032719	0.0347346	0.0350737	0.0368169	0.0421376	0.0429238	0.0416407	0.0370462	0.0382879	0.0464623	0.0523432	0.0526773	0.0480696
	Guinea-Bissau
INTL.44-1-GNB-QBTU.A	Production (quad Btu)	0	0	0	0	0	0	0	0	0	0	0	0	0	0	0	0	0	0	0	2.853e-06	9.319e-06	9.232e-06	9.213e-06	1.8208e-05
INTL.44-2-GNB-QBTU.A	Consumption (quad Btu)	0.00449295	0.00431286	0.00449295	0.00449295	0.00449295	0.00340127	0.00346379	0.00353861	0.00411399	0.00425663	0.00431145	0.00440974	0.00468532	0.0045631	0.00472762	0.00485153	0.00492266	0.00501956	0.00513822	0.00539868	0.00558449	0.00581404	0.00470571	0.00472787
	Guyana
INTL.44-1-GUY-QBTU.A	Production (quad Btu)	5.156e-05	5.17e-05	5.1065e-05	6.1182e-05	6.1356e-05	0.000418241	0.000485651	0.000569688	0.000516375	0.000560896	0.000451955	0.000449331	0.000468502	0.000447372	0.00044408	0.000460951	0.000527899	0.000669983	0.000815651	0.000756549	0.000605297	0.000788413	0.000805216	0.000832106
INTL.44-2-GUY-QBTU.A	Consumption (quad Btu)	0.0131851	0.0143679	0.0152875	0.0197669	0.023729	0.0236499	0.0231149	0.0233811	0.0240898	0.023519	0.0212283	0.018998	0.0235074	0.0223499	0.0230168	0.0247888	0.0257839	0.0292348	0.0286342	0.0285621	0.0289808	0.032725	0.0324481	0.0331584
	Haiti
INTL.44-1-HTI-QBTU.A	Production (quad Btu)	0.002578	0.00278146	0.00202217	0.00308969	0.00270989	0.00285628	0.00289324	0.00261446	0.0025515	0.00257411	0.00261974	0.00265829	0.00150237	0.00176387	0.0020008	0.0017073	0.00116592	0.00209257	0.00134433	0.000854949	0.00078438	0.000667381	0.00118599	0.00180287
INTL.44-2-HTI-QBTU.A	Consumption (quad Btu)	0.0155506	0.0180679	0.0218778	0.0214962	0.0232723	0.0238503	0.025947	0.0284202	0.0262934	0.0302789	0.0315829	0.032329	0.0348667	0.0351282	0.0333942	0.0309708	0.0325593	0.0357969	0.0376658	0.0405908	0.0463039	0.0480704	0.0477163	0.0498081
	Hawaiian Trade Zone
INTL.44-1-HITZ-QBTU.A	Production (quad Btu)	--	--	--	--	--	--	--	--	--	--	--	--	--	--	--	--	--	--	--	--	--	--	--	--
INTL.44-2-HITZ-QBTU.A	Consumption (quad Btu)	--	--	--	--	--	--	--	--	--	--	--	--	--	--	--	--	--	--	--	--	--	--	--	--
	Honduras
INTL.44-1-HND-QBTU.A	Production (quad Btu)	0.0170767	0.0208765	0.0210796	0.0194151	0.0215769	0.0228298	0.0195707	0.0163785	0.01782	0.0146334	0.0185981	0.0217325	0.0230989	0.0242901	0.0286651	0.0311899	0.0298184	0.032992	0.0322486	0.0344737	0.0416559	0.0487634	0.0567209	0.0615753
INTL.44-2-HND-QBTU.A	Consumption (quad Btu)	0.0654989	0.0732737	0.0752397	0.0807357	0.0865057	0.0830727	0.0906818	0.0915992	0.100443	0.106717	0.109537	0.105423	0.130542	0.129314	0.122538	0.128016	0.12965	0.141222	0.141536	0.155074	0.172519	0.169229	0.179226	0.197038
	Hong Kong
INTL.44-1-HKG-QBTU.A	Production (quad Btu)	0	0	0	0	0	0	0	0	0	0	0	9.919e-06	9.884e-06	9.854e-06	1.952e-05	0.00055643	0.00159076	0.000624299	0.000968226	0.00455315	0.000856892	0.00146874	0.00156674	0.00149049
INTL.44-2-HKG-QBTU.A	Consumption (quad Btu)	0.678567	0.68717	0.680762	0.715728	0.908708	0.859637	0.870095	0.903681	0.936515	1.04345	1.02522	1.08351	1.15589	1.08637	1.25468	1.3398	1.25931	1.18777	1.20896	1.16973	1.2757	1.30569	1.33726	1.34354
	Hungary
INTL.44-1-HUN-QBTU.A	Production (quad Btu)	0.501867	0.491258	0.496928	0.451613	0.43239	0.428459	0.425885	0.394893	0.367749	0.378078	0.383026	0.377025	0.36847	0.379108	0.395598	0.395888	0.384137	0.369875	0.359658	0.358811	0.359203	0.36919	0.364757	0.369718
INTL.44-2-HUN-QBTU.A	Consumption (quad Btu)	1.03986	1.07178	1.04838	1.04362	1.03856	1.01133	1.04548	1.04167	1.066	1.07333	1.1508	1.13786	1.10477	1.09941	1.02096	1.04279	1.01233	0.949308	0.920429	0.937965	0.980492	0.99489	1.04068	1.05849
	Iceland
INTL.44-1-ISL-QBTU.A	Production (quad Btu)	0.0507866	0.0524238	0.0564772	0.0634253	0.0728398	0.0776806	0.0822817	0.0848428	0.0852829	0.0856168	0.0861014	0.0977319	0.117531	0.161024	0.16308	0.163354	0.163705	0.164563	0.171693	0.169281	0.172905	0.167733	0.173612	0.176896
INTL.44-2-ISL-QBTU.A	Consumption (quad Btu)	0.0834233	0.0886788	0.0918759	0.0999368	0.109044	0.116225	0.118957	0.12246	0.122726	0.125022	0.1256	0.138682	0.159162	0.199216	0.198366	0.197589	0.197446	0.198334	0.206844	0.205445	0.212842	0.211687	0.221688	0.229741
	India
INTL.44-1-IND-QBTU.A	Production (quad Btu)	7.79158	7.98952	8.33767	8.48168	8.49756	8.60331	8.90609	9.42856	9.89064	10.4321	11.0471	11.6876	12.1416	12.4761	12.8781	14.0191	14.4375	14.4168	14.6369	15.1141	15.4721	16.3884	16.8384	17.8545
INTL.44-2-IND-QBTU.A	Consumption (quad Btu)	9.64469	10.0751	10.5998	10.7308	11.4169	12.2072	12.4204	13.059	13.4688	14.6	15.4302	16.7217	17.971	19.1097	20.7982	22.2014	23.1264	24.2864	24.9591	26.6353	27.1627	28.1412	29.3557	31.2064
	Indonesia
INTL.44-1-IDN-QBTU.A	Production (quad Btu)	6.68542	7.1932	7.21797	7.36955	7.83047	7.49824	7.33053	7.50429	7.75178	8.02286	8.38551	9.41724	10.3102	10.8437	11.176	12.86	12.354	12.9251	14.7227	14.3993	14.3777	14.3156	14.2525	16.0736
INTL.44-2-IDN-QBTU.A	Consumption (quad Btu)	3.1436	3.3978	3.58789	3.43204	3.80701	4.15128	3.98263	4.09155	4.20637	4.38784	4.57511	4.72901	5.16171	5.39831	5.65524	6.18652	6.09458	6.38507	6.53902	6.75276	6.77957	6.86782	7.10844	7.698
	Iran
INTL.44-1-IRN-QBTU.A	Production (quad Btu)	9.34734	9.6446	9.84247	9.89844	9.99889	10.4009	10.6744	10.4465	11.3586	12.0591	13.1135	13.1189	12.9939	13.3554	14.2625	14.6545	14.8673	13.7514	13.3003	14.0569	14.5735	17.1226	18.329	18.3655
INTL.44-2-IRN-QBTU.A	Consumption (quad Btu)	3.81548	3.91222	4.42513	4.57928	4.60923	5.1449	5.57535	5.91372	6.15188	6.42128	7.34527	7.74541	8.0181	8.15089	9.11369	9.03248	9.22792	9.61338	9.81721	10.4167	10.6554	10.8773	11.3836	11.8845
	Iraq
INTL.44-1-IRQ-QBTU.A	Production (quad Btu)	1.35231	1.38983	2.60408	4.7062	5.475	5.62238	5.21719	4.42167	2.84403	4.37814	4.12552	4.39424	4.56336	5.18446	5.17236	5.26723	5.71816	6.49014	6.643	7.29993	8.754	9.64984	9.9699	10.3278
INTL.44-2-IRQ-QBTU.A	Consumption (quad Btu)	1.12703	1.12342	1.03829	1.05213	1.07077	1.00874	1.02267	1.04078	0.818537	1.0132	1.09869	1.0775	0.985451	1.09739	1.31424	1.35858	1.40141	1.62655	1.72849	1.66351	1.43481	1.76835	2.36461	2.63078
	Ireland
INTL.44-1-IRL-QBTU.A	Production (quad Btu)	0.106789	0.103431	0.0922032	0.0738496	0.0600384	0.0555236	0.0404542	0.0435319	0.0361554	0.0442777	0.0390892	0.0426858	0.0448803	0.0527732	0.0565368	0.0490731	0.061957	0.0588611	0.0615166	0.0677542	0.0795935	0.180945	0.210348	0.215814
INTL.44-2-IRL-QBTU.A	Consumption (quad Btu)	0.423907	0.453618	0.479452	0.517916	0.556976	0.598318	0.621916	0.618464	0.612892	0.638621	0.665624	0.688324	0.679851	0.681483	0.614674	0.633973	0.589766	0.576176	0.575451	0.572261	0.588317	0.615502	0.625973	0.659845
	Israel
INTL.44-1-ISR-QBTU.A	Production (quad Btu)	0.00121156	0.00141534	0.00163739	0.00142092	0.00113653	0.000856487	0.000746443	0.000894408	0.00127061	0.0241905	0.024949	0.0351992	0.041276	0.0520975	0.0434374	0.058255	0.0983095	0.0553434	0.17173	0.297283	0.321311	0.362824	0.38006	0.390675
INTL.44-2-ISR-QBTU.A	Consumption (quad Btu)	0.643844	0.659896	0.694551	0.704244	0.714922	0.779092	0.771464	0.817746	0.842144	0.852392	0.817705	0.845619	0.881774	0.861962	0.87337	0.939328	0.928413	1.00082	0.920588	0.972153	1.01313	1.03314	1.07096	1.05052
	Italy
INTL.44-1-ITA-QBTU.A	Production (quad Btu)	1.36273	1.43248	1.42823	1.41225	1.3525	1.3294	1.29892	1.22608	1.18154	1.26594	1.19948	1.17321	1.08965	1.17293	1.19774	1.31552	1.37268	1.4432	1.60895	1.67937	1.52325	1.39868	1.3696	1.47865
INTL.44-2-ITA-QBTU.A	Consumption (quad Btu)	7.08025	7.12401	7.2099	7.41475	7.5304	7.57513	7.63437	7.66108	7.90788	8.0792	8.12664	8.07853	7.96655	7.92	7.37767	7.67578	7.5214	7.25074	6.9151	6.69274	6.76865	6.71201	6.77552	6.8181
	Jamaica
INTL.44-1-JAM-QBTU.A	Production (quad Btu)	0.00224802	0.00235752	0.00244091	0.00219235	0.00221904	0.00221362	0.00148795	0.00373239	0.00486966	0.00462133	0.00522085	0.00930184	0.00881377	0.0108883	0.00217648	0.00217559	0.0026136	0.00273109	0.00251882	0.00279594	0.00273979	0.00546139	0.00438539	0.00497219
INTL.44-2-JAM-QBTU.A	Consumption (quad Btu)	0.134344	0.138457	0.14459	0.147843	0.151401	0.147443	0.149601	0.148936	0.155217	0.151844	0.156572	0.178863	0.182176	0.154929	0.121807	0.111905	0.118557	0.111095	0.12086	0.119088	0.12283	0.127161	0.11444	0.118347
	Japan
INTL.44-1-JPN-QBTU.A	Production (quad Btu)	4.12015	4.21654	4.4529	4.55375	4.34669	4.33306	4.29159	3.99696	3.59416	4.00121	4.00318	4.23896	3.87749	3.63162	3.84019	4.05944	2.81569	1.32882	1.37432	1.40217	1.56	1.71395	2.00074	2.22066
INTL.44-2-JPN-QBTU.A	Consumption (quad Btu)	21.4892	21.8709	22.2498	21.8454	22.2733	22.2718	22.0735	21.8941	22.0329	22.3413	22.473	22.6324	22.4567	21.4774	20.5293	21.5039	20.8232	20.3416	20.3116	19.7891	19.376	19.4096	19.468	19.2736
	Jordan
INTL.44-1-JOR-QBTU.A	Production (quad Btu)	0.0109172	0.010221	0.010927	0.0105161	0.0105268	0.0112383	0.011285	0.0121161	0.0120119	0.0121168	0.0110364	0.0124606	0.00815362	0.00697768	0.00721783	0.00725659	0.00655987	0.00603148	0.00554243	0.00493808	0.00665989	0.0118217	0.0165769	0.0231311
INTL.44-2-JOR-QBTU.A	Consumption (quad Btu)	0.191529	0.20584	0.198938	0.212762	0.214959	0.226361	0.217416	0.228017	0.24899	0.270504	0.293688	0.30366	0.292034	0.281328	0.292569	0.304519	0.318877	0.338381	0.335986	0.344742	0.372458	0.39699	0.410724	0.400927
	Kazakhstan
INTL.44-1-KAZ-QBTU.A	Production (quad Btu)	3.29807	3.19249	3.2776	3.23222	3.07019	3.95117	4.26938	4.51439	4.75209	5.26629	5.55882	6.07546	6.36985	6.456	6.68784	7.12915	7.39609	7.4542	7.54355	7.56275	7.54798	7.3615	7.72628	8.12686
INTL.44-2-KAZ-QBTU.A	Consumption (quad Btu)	2.65458	2.55024	2.30928	2.19126	1.97336	2.1704	2.18558	2.3201	2.27036	2.60997	2.5941	2.72009	3.22152	3.66829	2.98338	3.19404	3.49252	3.44608	3.46945	3.30512	3.32831	3.38878	3.34573	3.40077
	Kenya
INTL.44-1-KEN-QBTU.A	Production (quad Btu)	0.0375666	0.0396539	0.0379311	0.0382693	0.029819	0.0209835	0.0328073	0.0385557	0.0438412	0.0419771	0.0431557	0.0453695	0.0473444	0.0406675	0.0367066	0.0500716	0.0508063	0.0591779	0.0592386	0.0652923	0.0807218	0.0778122	0.0767535	0.0890681
INTL.44-2-KEN-QBTU.A	Consumption (quad Btu)	0.137914	0.144298	0.134144	0.147814	0.140269	0.155693	0.158462	0.159924	0.152257	0.163839	0.17789	0.195179	0.196379	0.193822	0.211709	0.229883	0.237638	0.234994	0.247666	0.25882	0.305644	0.321386	0.323958	0.348953
	Kiribati
INTL.44-1-KIR-QBTU.A	Production (quad Btu)	0	0	0	0	0	0	0	0	0	0	3.9996e-06	3.9676e-06	3.9536e-06	4.927e-06	4.88e-06	6.8292e-06	6.8012e-06	7.6128e-06	7.6328e-06	1.21062e-05	3.63627e-05	4.46552e-05	4.45633e-05	4.4036e-05
INTL.44-2-KIR-QBTU.A	Consumption (quad Btu)	0.000257563	0.000258144	0.000257563	0.000257563	0.000257576	0.000496226	0.000423423	0.000620575	0.000645183	0.000691051	0.000905516	0.00100727	0.000919604	0.00103004	0.0008992	0.000895534	0.000827002	0.000816938	0.000826332	0.000832019	0.000897485	0.000963024	0.00108614	0.00109308
	Kosovo
INTL.44-1-XKS-QBTU.A	Production (quad Btu)	--	--	--	--	--	--	--	--	--	--	--	--	--	0.0608191	0.0680347	0.0688374	0.0655896	0.0685261	0.0653607	0.0575219	0.0654718	0.0707795	0.0606295	0.0623838
INTL.44-2-XKS-QBTU.A	Consumption (quad Btu)	--	--	--	--	--	--	--	--	--	--	--	--	--	0.0834126	0.0938333	0.093011	0.093528	0.093056	0.0890395	0.0824907	0.0943705	0.0979512	0.0877112	0.0896132
	Kuwait
INTL.44-1-KWT-QBTU.A	Production (quad Btu)	4.81243	4.81896	4.84749	5.01541	4.59662	5.0356	4.81399	4.58056	5.14197	5.70635	6.11957	6.13696	5.98444	6.29216	5.7276	5.63479	6.25533	6.59052	6.74417	6.67962	7.11688	7.40921	7.04954	7.16088
INTL.44-2-KWT-QBTU.A	Consumption (quad Btu)	0.589527	0.625541	0.798668	0.84551	0.917957	0.824513	0.841957	0.889218	0.963997	1.003	1.17089	1.16256	1.2357	1.3262	1.42199	1.40136	1.4679	1.50738	1.54536	1.5771	1.67613	1.69618	1.62133	1.68944
	Kyrgyzstan
INTL.44-1-KGZ-QBTU.A	Production (quad Btu)	0.126295	0.137001	0.123221	0.111269	0.133236	0.149644	0.139519	0.11948	0.145978	0.15108	0.137251	0.132766	0.133659	0.109647	0.110973	0.118909	0.151575	0.154235	0.149442	0.156783	0.134189	0.136785	0.161547	0.169031
INTL.44-2-KGZ-QBTU.A	Consumption (quad Btu)	0.186329	0.232008	0.218787	0.219573	0.23621	0.238735	0.226526	0.193426	0.204407	0.208631	0.196438	0.200186	0.219694	0.209756	0.211781	0.202762	0.230826	0.261128	0.245217	0.249523	0.223971	0.228592	0.236754	0.250132
	Laos
INTL.44-1-LAO-QBTU.A	Production (quad Btu)	0.0113002	0.0134913	0.0139559	0.0216971	0.0282038	0.0382619	0.0392826	0.0383116	0.0348703	0.037405	0.0429878	0.0443448	0.0430787	0.0475116	0.045103	0.0975952	0.143113	0.1434	0.169314	0.169053	0.230001	0.438331	0.468999	0.538916
INTL.44-2-LAO-QBTU.A	Consumption (quad Btu)	0.0133859	0.0152645	0.0154675	0.0196922	0.0232798	0.0386694	0.0410934	0.0408704	0.0398486	0.0413342	0.0477946	0.054118	0.0530925	0.0601563	0.0631445	0.0998059	0.131299	0.136909	0.161419	0.164061	0.240988	0.409896	0.416017	0.432944
	Latvia
INTL.44-1-LVA-QBTU.A	Production (quad Btu)	0.0299873	0.0190463	0.0298628	0.0305094	0.0279272	0.0285118	0.0290461	0.0250154	0.0234394	0.0319615	0.034145	0.0278809	0.0284273	0.0328352	0.0365376	0.0372714	0.032016	0.0420371	0.0353969	0.0288915	0.0280863	0.0339327	0.0523664	0.0353345
INTL.44-2-LVA-QBTU.A	Consumption (quad Btu)	0.166654	0.158841	0.164347	0.159467	0.152529	0.152731	0.164536	0.161841	0.166915	0.179582	0.187063	0.183373	0.182145	0.168156	0.174005	0.184433	0.165582	0.172134	0.164767	0.155948	0.157798	0.165018	0.174445	0.160922
	Lebanon
INTL.44-1-LBN-QBTU.A	Production (quad Btu)	0.00732152	0.0081686	0.00911	0.00792307	0.00336435	0.00453944	0.00340989	0.00682608	0.0136586	0.0111077	0.010359	0.00682427	0.00572284	0.00363613	0.00601216	0.00811699	0.00775337	0.00960164	0.0121457	0.00203514	0.00472473	0.00397899	0.00463276	0.00426541
INTL.44-2-LBN-QBTU.A	Consumption (quad Btu)	0.182121	0.193141	0.221149	0.223156	0.228749	0.206796	0.220061	0.221792	0.224403	0.223328	0.213516	0.197933	0.175191	0.22618	0.279699	0.270216	0.272899	0.305527	0.304613	0.313914	0.346393	0.35631	0.38056	0.358947
	Lesotho
INTL.44-1-LSO-QBTU.A	Production (quad Btu)	0	0	0	0	0.00199407	0.00293789	0.0029449	0.00319432	0.00329063	0.00297475	0.00458954	0.00520747	0.00547574	0.00575474	0.00632448	0.00677066	0.00476084	0.00462478	0.00491361	0.00495471	0.0049688	0.00482859	0.00497202	0.00491319
INTL.44-2-LSO-QBTU.A	Consumption (quad Btu)	0.00369593	0.00374056	0.00367546	0.0031977	0.00466632	0.00842575	0.00853596	0.00877442	0.00892559	0.0089582	0.0105538	0.0112151	0.0135516	0.0122896	0.0140458	0.0150121	0.0134374	0.0141695	0.0144584	0.0148281	0.014478	0.0156725	0.0166913	0.0163651
	Liberia
INTL.44-1-LBR-QBTU.A	Production (quad Btu)	0	0	0	0	0	0	0	0	0	0	0	0	0	0	0	0	0	0	0	0	0	0	2.7639e-05	3.6416e-05
INTL.44-2-LBR-QBTU.A	Consumption (quad Btu)	0.00534285	0.00554961	0.00553459	0.00572632	0.00572632	0.00645213	0.00688155	0.00678836	0.00743434	0.00806454	0.00943988	0.00966923	0.00902487	0.00799572	0.00729852	0.0114911	0.0127947	0.014191	0.0125529	0.0165301	0.0165907	0.0190743	0.0164855	0.0187265
	Libya
INTL.44-1-LBY-QBTU.A	Production (quad Btu)	3.22788	3.27629	3.386	3.26075	3.06773	3.29768	3.20746	3.11209	3.30084	3.60892	4.03915	4.35143	4.55956	4.62135	4.40415	4.4485	1.37233	3.66405	2.64059	1.65214	1.45461	1.36176	2.43606	2.70851
INTL.44-2-LBY-QBTU.A	Consumption (quad Btu)	0.553516	0.584997	0.616014	0.59283	0.535166	0.726603	0.732452	0.755049	0.743902	0.762093	0.788141	0.722683	0.717909	0.74532	0.852991	0.899516	0.590369	0.735601	0.791177	0.77269	0.6149	0.601865	0.679154	0.699846
	Lithuania
INTL.44-1-LTU-QBTU.A	Production (quad Btu)	0.124127	0.144913	0.126895	0.153258	0.114067	0.101588	0.138951	0.165831	0.176844	0.170504	0.116136	0.097657	0.110444	0.112841	0.122634	0.0176906	0.0187312	0.019766	0.0237166	0.0234482	0.0249718	0.0288791	0.0332406	0.0292896
INTL.44-2-LTU-QBTU.A	Consumption (quad Btu)	0.356861	0.368311	0.36115	0.401471	0.303489	0.281056	0.315285	0.340733	0.350555	0.353798	0.330836	0.319962	0.352855	0.366082	0.321157	0.26524	0.277231	0.276538	0.275416	0.257683	0.256493	0.263319	0.277719	0.280302
	Luxembourg
INTL.44-1-LUX-QBTU.A	Production (quad Btu)	0.00144368	0.00104434	0.0013379	0.00173349	0.00158503	0.0020402	0.00207642	0.00187132	0.001701	0.00228365	0.00238976	0.00277732	0.00300474	0.00277883	0.00259616	0.00301688	0.00298084	0.00347091	0.00404314	0.00427588	0.00459027	0.00481703	0.00621221	0.00689446
INTL.44-2-LUX-QBTU.A	Consumption (quad Btu)	0.140231	0.143345	0.14181	0.1388	0.146043	0.155576	0.162394	0.171225	0.179153	0.201114	0.203728	0.201101	0.197605	0.196708	0.185788	0.197448	0.194376	0.189912	0.18433	0.179054	0.17703	0.17718	0.183547	0.19093
	Macau
INTL.44-1-MAC-QBTU.A	Production (quad Btu)	0	0	0	0	0	0	0	0	0	0	0	0	0	0	0	0	0	0	0	0	0.00183584	0.000544688	0.000810744	0.00165693
INTL.44-2-MAC-QBTU.A	Consumption (quad Btu)	0.0188614	0.0208365	0.0213662	0.0228341	0.0242475	0.0235468	0.0242559	0.0261292	0.0268245	0.0318633	0.0327387	0.034864	0.0356956	0.0317796	0.0339135	0.0349913	0.0351936	0.0354604	0.0359616	0.0388585	0.0442191	0.0436255	0.053729	0.0509831
	Madagascar
INTL.44-1-MDG-QBTU.A	Production (quad Btu)	0.00380513	0.00435314	0.00459585	0.0050985	0.00526639	0.00550854	0.00545582	0.00544255	0.0061155	0.00635014	0.00640936	0.00625889	0.00703741	0.00681897	0.00716384	0.00701895	0.00681645	0.00730753	0.00789403	0.00863156	0.00892863	0.0084987	0.00759686	0.0091203
INTL.44-2-MDG-QBTU.A	Consumption (quad Btu)	0.0216086	0.0222221	0.0227377	0.023099	0.0231573	0.0327128	0.0321021	0.0247975	0.0317368	0.0345189	0.0334073	0.0328991	0.0351112	0.0372003	0.0328214	0.0347947	0.0389945	0.0460542	0.0483149	0.0524711	0.0573842	0.0601603	0.0551572	0.0530938
	Malawi
INTL.44-1-MWI-QBTU.A	Production (quad Btu)	0.0100616	0.0103301	0.0106062	0.0119576	0.0116746	0.0130365	0.0126656	0.0134157	0.014197	0.0145333	0.015053	0.0154843	0.0156776	0.0172428	0.0168465	0.019771	0.0202357	0.0204522	0.0204778	0.0213766	0.0209676	0.0204083	0.0191389	0.0145654
INTL.44-2-MWI-QBTU.A	Consumption (quad Btu)	0.020125	0.0204198	0.0205389	0.0217908	0.0215128	0.0232293	0.0228135	0.022541	0.0236811	0.0252546	0.0245657	0.0253728	0.0252776	0.0288133	0.0268286	0.0321682	0.0323937	0.0325241	0.0330654	0.034034	0.0327937	0.0345422	0.0355954	0.0339933
	Malaysia
INTL.44-1-MYS-QBTU.A	Production (quad Btu)	2.59407	2.76818	2.98253	3.1038	3.06739	3.16853	3.1521	3.32483	3.51212	3.54987	3.72053	3.80754	3.7933	3.86976	3.79394	3.84554	3.74366	3.79169	3.86932	3.95898	4.00346	4.08081	4.24983	4.37478
INTL.44-2-MYS-QBTU.A	Consumption (quad Btu)	1.45839	1.54344	1.62767	1.63492	1.64146	1.81806	1.93071	2.08963	2.08599	2.12771	2.36353	2.559	2.71264	2.76909	2.83421	2.97646	3.06687	3.12232	3.30239	3.43447	3.33346	3.34067	3.51729	3.83655
	Maldives
INTL.44-1-MDV-QBTU.A	Production (quad Btu)	0	0	0	0	0	0	0	0	0	0	9.999e-08	2.9757e-07	2.00645e-05	2.00036e-05	1.98128e-05	2.04876e-05	2.13752e-05	3.8064e-05	4.7705e-05	7.608e-05	8.3871e-05	0.000120016	0.000165834	0.000245808
INTL.44-2-MDV-QBTU.A	Consumption (quad Btu)	0.00464441	0.00485986	0.0041986	0.00462383	0.00462384	0.00976505	0.00818798	0.00979011	0.00851136	0.0111336	0.0100799	0.0127738	0.0132354	0.014389	0.015287	0.0154526	0.0167	0.0212756	0.022444	0.0300858	0.022516	0.0238868	0.0247867	0.0284449
	Mali
INTL.44-1-MLI-QBTU.A	Production (quad Btu)	0.00229958	0.0021714	0.00231835	0.00234531	0.00235198	0.00237683	0.00241792	0.00240083	0.00236925	0.00248397	0.00446955	0.0047512	0.00465536	0.00563649	0.00655872	0.0113064	0.0117897	0.0125371	0.0113705	0.013885	0.0112168	0.014439	0.0144462	0.0132393
INTL.44-2-MLI-QBTU.A	Consumption (quad Btu)	0.00926498	0.00959904	0.00972584	0.00994454	0.00995122	0.0150235	0.0152008	0.0147194	0.0147697	0.0153612	0.0170145	0.0199683	0.0235048	0.0280637	0.0354737	0.0401305	0.0440065	0.0467934	0.0481713	0.0538546	0.0588852	0.0747944	0.0813248	0.0845994
	Malta
INTL.44-1-MLT-QBTU.A	Production (quad Btu)	0	0	0	0	0	0	0	0	0	0	0	0	0	0	9.76e-06	5.8621e-05	0.000136269	0.000295572	0.00036303	0.000732804	0.00095585	0.00125985	0.00160393	0.00180622
INTL.44-2-MLT-QBTU.A	Consumption (quad Btu)	0.0335838	0.0348352	0.0371591	0.0389184	0.0431492	0.0631747	0.0695915	0.0679004	0.0789127	0.0828434	0.0706769	0.0722288	0.078683	0.0814879	0.0868373	0.103663	0.0985562	0.0939814	0.0892115	0.0912996	0.0999117	0.111063	0.1265	0.132059
	Martinique
INTL.44-1-MTQ-QBTU.A	Production (quad Btu)	0	0	0	0	0	0	0	0.000152595	0.000151875	0.00015024	0.000169983	0.000317408	0.000336056	0.000325182	0.00032208	0.0002439	0.000155456	0	0	0	0	0	0	0
INTL.44-2-MTQ-QBTU.A	Consumption (quad Btu)	0.0273862	0.0274612	0.0278105	0.0275979	0.0275979	0.0321045	0.0322205	0.0336017	0.0331228	0.0332335	0.0326128	0.0326185	0.0338863	0.0340417	0.0339847	0.0338918	0.0352298	0	0	0	0	0	0	0
	Mauritania
INTL.44-1-MRT-QBTU.A	Production (quad Btu)	0.000288736	0.00028952	0.00030639	0.000285516	0.00030678	0.000326432	0.000351322	0.000345882	0.000415125	0.000440704	0.000489951	0.0659413	0.0325723	0.0280922	0.0251055	0.0187246	0.017799	0.0153884	0.0164202	0.0149496	0.0141972	0.0130711	0.00312597	0.00394476
INTL.44-2-MRT-QBTU.A	Consumption (quad Btu)	0.0477032	0.0482682	0.0483143	0.0485027	0.0485038	0.0172179	0.017971	0.0192958	0.0202104	0.0217333	0.022682	0.0220887	0.024944	0.0306876	0.0304747	0.0302736	0.0325905	0.0360576	0.0327988	0.0392681	0.0397938	0.0371587	0.0556906	0.0593728
	Mauritius
INTL.44-1-MUS-QBTU.A	Production (quad Btu)	0.00138181	0.00105468	0.000939596	0.00106049	0.00317006	0.0051515	0.00537316	0.0052391	0.00553837	0.00572314	0.00543346	0.0049225	0.00517348	0.00584736	0.0064943	0.00704255	0.00598043	0.00594734	0.00620456	0.00644926	0.00700824	0.00679397	0.0057397	0.00589712
INTL.44-2-MUS-QBTU.A	Consumption (quad Btu)	0.0352938	0.0353604	0.0357284	0.0367223	0.040505	0.0548305	0.0559613	0.0549742	0.0561668	0.0578848	0.0620334	0.064754	0.0672085	0.0691643	0.0667249	0.0718826	0.0736814	0.0741793	0.0753296	0.0776375	0.0805161	0.0837022	0.0918328	0.0969298
	Mexico
INTL.44-1-MEX-QBTU.A	Production (quad Btu)	8.10062	8.80667	9.10771	9.3499	9.09188	9.38061	9.58178	9.65273	10.1439	10.2921	10.2738	10.339	9.96463	9.38277	9.20821	8.85654	8.899	8.70139	8.61092	8.38075	7.69384	7.34039	6.67228	6.24939
INTL.44-2-MEX-QBTU.A	Consumption (quad Btu)	5.58214	5.71201	5.80737	6.22499	6.22731	6.4883	6.46727	6.47985	6.70313	6.87095	7.0907	7.39226	7.51873	7.60482	7.55069	7.52837	7.73881	7.70511	7.78346	7.67879	7.79826	7.9668	7.95239	7.80644
	Micronesia
INTL.44-1-FSM-QBTU.A	Production (quad Btu)	0	0	0	0	0	0	0	0	0	0	0	0	0	0	0	0	0	0	0	0	0	0	0	0
INTL.44-2-FSM-QBTU.A	Consumption (quad Btu)	0	0	0	0	0	0.0017948	0.00203914	0.00189674	0.00204563	0.00196854	0.00167991	0.00173011	0.00192937	0.00167958	0.00231923	0.00162098	0.00187256	0.00208505	0.00219579	0.00229982	0.00241757	0.00255737	0.0025841	0.00260535
	Moldova
INTL.44-1-MDA-QBTU.A	Production (quad Btu)	0.00331015	0.00374308	0.00386051	0.00394624	0.00371204	0.00399879	0.00370955	0.0035402	0.00362475	0.0035056	0.00358964	0.00546918	0.00349894	0.00379379	0.00345504	0.00393167	0.00338117	0.00253126	0.00299587	0.00315732	0.0026466	0.00263028	0.00324285	0.00334709
INTL.44-2-MDA-QBTU.A	Consumption (quad Btu)	0.113256	0.129498	0.142428	0.132487	0.108203	0.112431	0.109987	0.121125	0.134519	0.125587	0.137478	0.14549	0.126603	0.130768	0.117844	0.116565	0.112945	0.154462	0.151962	0.14535	0.129916	0.129834	0.132011	0.140754
	Mongolia
INTL.44-1-MNG-QBTU.A	Production (quad Btu)	0.123193	0.125988	0.121094	0.125169	0.122657	0.127998	0.126769	0.137243	0.140351	0.167891	0.185321	0.200235	0.232109	0.254696	0.372793	0.640263	0.842908	0.783111	0.79131	0.66063	0.64299	0.949309	1.27726	1.35885
INTL.44-2-MNG-QBTU.A	Consumption (quad Btu)	0.147309	0.151663	0.138579	0.140969	0.141808	0.147957	0.147664	0.157487	0.149503	0.14676	0.152191	0.163924	0.172066	0.170033	0.172165	0.167851	0.174702	0.187743	0.199229	0.195121	0.194054	0.203563	0.222307	0.242761
	Montenegro
INTL.44-1-MNE-QBTU.A	Production (quad Btu)	--	--	--	--	--	--	--	--	--	--	--	0.0310831	0.0236167	0.0310061	0.0288017	0.0443735	0.029711	0.0303332	0.0392092	0.0317264	0.0300839	0.0297313	0.0238242	0.031438
INTL.44-2-MNE-QBTU.A	Consumption (quad Btu)	--	--	--	--	--	--	--	--	--	--	--	0.0523844	0.0471168	0.0532468	0.0459281	0.0573447	0.0473013	0.0459582	0.0494927	0.0442267	0.0455025	0.0454373	0.042427	0.0470844
	Montserrat
INTL.44-1-MSR-QBTU.A	Production (quad Btu)	0	0	0	0	0	0	0	0	0	0	0	0	0	0	0	0	0	0	0	0	0	0	0	0
INTL.44-2-MSR-QBTU.A	Consumption (quad Btu)	0.000660772	0.000662478	0.000660772	0.000660772	0.000660789	0.000396879	0.000396879	0.000572051	0.000572051	0.000572051	0.000572051	0.000572051	0.000635877	0.000816372	0.000690278	0.000922334	0.000637589	0.000618552	0.000779384	0.000727782	0.00081906	0.000467246	0.000419716	0.00046618
	Morocco
INTL.44-1-MAR-QBTU.A	Production (quad Btu)	0.0240598	0.0342071	0.0324233	0.0268022	0.013517	0.011169	0.0144623	0.0136294	0.0195658	0.020446	0.0140357	0.0146722	0.0145381	0.0146378	0.0312188	0.0429	0.0286323	0.0260675	0.0437142	0.0382441	0.0449461	0.0468236	0.0467516	0.0630572
INTL.44-2-MAR-QBTU.A	Consumption (quad Btu)	0.372228	0.377341	0.392197	0.393124	0.413858	0.414243	0.438158	0.446025	0.453717	0.521379	0.562318	0.582865	0.617213	0.637732	0.672255	0.7218	0.747791	0.762657	0.780715	0.800226	0.806268	0.79854	0.846287	0.862177
	Mozambique
INTL.44-1-MOZ-QBTU.A	Production (quad Btu)	0.003867	0.00517662	0.0104225	0.0178992	0.0806015	0.100461	0.124324	0.131049	0.113221	0.159859	0.214342	0.241114	0.25588	0.264008	0.270635	0.285401	0.328963	0.458993	0.509679	0.545381	0.563903	0.569112	0.748161	0.765738
INTL.44-2-MOZ-QBTU.A	Consumption (quad Btu)	0.0207673	0.0217068	0.0258204	0.0320568	0.0777873	0.0998349	0.127999	0.129607	0.131275	0.137587	0.150998	0.164538	0.182829	0.172288	0.186232	0.185458	0.210019	0.225651	0.239125	0.265404	0.281904	0.289862	0.291009	0.239252
	Namibia
INTL.44-1-NAM-QBTU.A	Production (quad Btu)	0.0115494	0.0087373	0.00616865	0.0100135	0.0118315	0.0139346	0.0140115	0.0147102	0.0151571	0.0158854	0.0164084	0.0157811	0.0154289	0.0145544	0.013625	0.0121267	0.0135927	0.0152827	0.0122316	0.014265	0.0142301	0.0129525	0.0154963	0.0126415
INTL.44-2-NAM-QBTU.A	Consumption (quad Btu)	0.0322982	0.0313561	0.03029	0.0332775	0.0445605	0.0432744	0.0500847	0.0481571	0.0507712	0.0529272	0.0557888	0.0556073	0.0572214	0.0603099	0.0614717	0.0632839	0.0657467	0.0677346	0.0700601	0.0745127	0.0779975	0.0781721	0.0804391	0.0794229
	Nauru
INTL.44-1-NRU-QBTU.A	Production (quad Btu)	0	0	0	0	0	0	0	0	0	0	0	0	0	0	0	0	0	0	0	0	0	0	9.213e-06	9.104e-06
INTL.44-2-NRU-QBTU.A	Consumption (quad Btu)	0.00213537	0.00214086	0.00213537	0.00213537	0.00213538	0.00156201	0.00141575	0.00132891	0.00119137	0.0011181	0.00109568	0.000797771	0.000776977	0.000790272	0.000768162	0.000809698	0.000795909	0.00084457	0.00098665	0.00106537	0.00113447	0.00124503	0.000979009	0.00114992
	Nepal
INTL.44-1-NPL-QBTU.A	Production (quad Btu)	0.0119256	0.0121854	0.0108608	0.0116009	0.0145806	0.0167633	0.0190836	0.0215396	0.0228602	0.0239655	0.0250692	0.0270567	0.0275488	0.0276801	0.0303329	0.031209	0.0338927	0.0336763	0.0335853	0.0362287	0.0323943	0.0393001	0.0438147	0.0457056
INTL.44-2-NPL-QBTU.A	Consumption (quad Btu)	0.0288547	0.0327372	0.0353341	0.0429803	0.0485688	0.0502012	0.0529723	0.055777	0.0586709	0.0586026	0.0608514	0.0600337	0.0596005	0.0659916	0.0754981	0.0805075	0.0857933	0.090198	0.0953525	0.103023	0.092241	0.135577	0.155284	0.170571
	Netherlands
INTL.44-1-NLD-QBTU.A	Production (quad Btu)	2.92407	3.2704	2.89766	2.79392	2.57229	2.4839	2.64269	2.61465	2.52784	2.94344	2.70686	2.65284	2.64583	2.8829	2.72945	3.03336	2.807	2.81096	3.00349	2.51923	2.02526	1.94168	1.75447	1.55243
INTL.44-2-NLD-QBTU.A	Consumption (quad Btu)	3.73859	3.93703	3.87891	3.89565	3.86209	3.93591	4.05037	4.09953	4.17102	4.27129	4.29157	4.28445	4.28062	4.24025	4.08497	4.27925	4.09595	4.02504	3.95096	3.76754	3.82946	3.85712	3.90219	3.83089
	Netherlands Antilles
INTL.44-1-NLDA-QBTU.A	Production (quad Btu)	7.2184e-05	7.238e-05	7.1491e-05	7.1379e-05	7.1582e-05	0.00030603	0.00030999	0.00030519	0.00030375	0.00030048	0.00029997	0.00029757	0.00029652	0.00029562	0.0006344	0.000665076	0.000866385	0.000915163	0.00151702	0.00177837	0.00187312	0.00162483	0.00203607	0.00264799
INTL.44-2-NLDA-QBTU.A	Consumption (quad Btu)	0.152477	0.150772	0.15975	0.161682	0.158005	0.186738	0.191785	0.186466	0.185158	0.192121	0.199136	0.200491	0.212041	0.211659	0.20343	0.175504	0.197957	0.18397	0.184904	0.186828	0.191518	0.193086	0.194841	0.197507
	New Caledonia
INTL.44-1-NCL-QBTU.A	Production (quad Btu)	0.00433104	0.0040326	0.00367668	0.00400742	0.00477554	0.00453944	0.00382321	0.00330622	0.00329063	0.00333561	0.00355964	0.00312449	0.00421058	0.00475948	0.00421632	0.00305363	0.00405157	0.00434881	0.00489767	0.0033401	0.00381525	0.00265733	0.00399881	0.00373481
INTL.44-2-NCL-QBTU.A	Consumption (quad Btu)	0.0271437	0.0272757	0.0254584	0.0259686	0.026506	0.0342206	0.0327245	0.0353915	0.0382892	0.0371338	0.0407539	0.0401102	0.0430425	0.0432062	0.0434605	0.0506088	0.0500278	0.0531929	0.0569956	0.0655646	0.067124	0.0716038	0.069349	0.0774783
	New Zealand
INTL.44-1-NZL-QBTU.A	Production (quad Btu)	0.642981	0.664101	0.685332	0.649475	0.659882	0.667646	0.668616	0.690805	0.621915	0.630718	0.592816	0.60588	0.64539	0.66973	0.688142	0.731063	0.696986	0.679107	0.673408	0.70618	0.678447	0.666532	0.617429	0.602921
INTL.44-2-NZL-QBTU.A	Consumption (quad Btu)	0.782733	0.790259	0.781547	0.777361	0.788328	0.810776	0.820298	0.845522	0.810592	0.837018	0.812044	0.816459	0.81921	0.823992	0.819061	0.845248	0.843582	0.83925	0.856328	0.899427	0.893473	0.913627	0.922933	0.913096
	Nicaragua
INTL.44-1-NIC-QBTU.A	Production (quad Btu)	0.00735246	0.00742412	0.00639334	0.00458865	0.00535842	0.0038264	0.00449692	0.00616789	0.00703991	0.00704425	0.0090021	0.00799769	0.00777179	0.0128976	0.0119562	0.0133137	0.0127068	0.0167804	0.0209724	0.023143	0.0213612	0.0225211	0.0232804	0.0249349
INTL.44-2-NIC-QBTU.A	Consumption (quad Btu)	0.0446132	0.0470265	0.0483638	0.0523284	0.0561063	0.0556055	0.059025	0.0601607	0.0638299	0.0664272	0.0675103	0.0678371	0.0706513	0.0714952	0.0715129	0.0739266	0.0777672	0.0785135	0.0833461	0.0884215	0.0967535	0.0970504	0.0967682	0.0960342
	Niger
INTL.44-1-NER-QBTU.A	Production (quad Btu)	0.00346099	0.00368469	0.00329639	0.00366832	0.00341028	0.00320246	0.0033057	0.00370247	0.00382393	0.0047892	0.00368546	0.00356927	0.00346765	0.00370247	0.00386441	0.00480977	0.0198707	0.0485532	0.0482621	0.0489187	0.0353526	0.0337191	0.0334749	0.0327807
INTL.44-2-NER-QBTU.A	Consumption (quad Btu)	0.0137852	0.0138535	0.0139237	0.014453	0.0134544	0.0113196	0.0110844	0.0117875	0.0129616	0.0142213	0.0134033	0.013485	0.0145113	0.0161285	0.0189888	0.0235028	0.023592	0.0313695	0.03529	0.0334892	0.0353667	0.0330337	0.0321259	0.0354496
	Nigeria
INTL.44-1-NGA-QBTU.A	Production (quad Btu)	4.52546	4.56407	4.85007	4.89851	4.89055	5.17817	5.45427	5.15406	5.70859	5.8995	6.54524	6.35263	6.30615	5.93055	5.73922	6.38215	6.97421	6.99618	6.50344	6.78986	6.45482	5.72387	5.97274	5.94174
INTL.44-2-NGA-QBTU.A	Consumption (quad Btu)	0.827245	0.847659	0.847998	0.813179	0.815918	0.765964	0.866853	0.90517	0.954168	0.990242	1.08313	0.96568	0.885255	1.06474	0.668134	0.831537	1.18315	1.18011	1.51798	1.65739	1.56693	1.60225	1.55737	1.66647
	Niue
INTL.44-1-NIU-QBTU.A	Production (quad Btu)	0	0	0	0	0	0	0	0	0	0	0	0	0	0	0	0	0	0	0	0	0	0	0	0
INTL.44-2-NIU-QBTU.A	Consumption (quad Btu)	4.34367e-05	4.34491e-05	4.34367e-05	4.34367e-05	4.34545e-05	9.685e-05	9.92537e-05	9.57561e-05	8.98957e-05	8.97174e-05	9.27535e-05	9.18456e-05	8.4767e-05	0.000134064	8.82333e-05	8.22038e-05	9.14044e-05	9.00688e-05	9.68242e-05	0.000100019	0.000108187	0.000104123	0.000101521	0.000105118
	North Korea
INTL.44-1-PRK-QBTU.A	Production (quad Btu)	0.766892	0.679031	0.648763	0.591063	0.655269	0.693446	0.714615	0.692492	0.722514	0.764106	0.836069	0.83764	0.75598	0.795874	0.610505	0.626346	0.672857	0.685887	0.74502	0.7375	0.752685	0.88494	0.630379	0.592266
INTL.44-2-PRK-QBTU.A	Consumption (quad Btu)	1.04377	1.00568	0.971777	0.861946	1.10067	0.979688	0.95279	0.931223	0.927382	0.966864	0.950728	0.901128	0.826095	0.889733	0.752762	0.718682	0.537061	0.513376	0.404544	0.380471	0.336854	0.389865	0.318479	0.330136
	North Macedonia
INTL.44-1-MKD-QBTU.A	Production (quad Btu)	0.0525478	0.0524401	0.0501098	0.0609756	0.0592023	0.0578174	0.0560224	0.0540159	0.0589544	0.0590393	0.0568864	0.0568442	0.0498422	0.0549402	0.0577612	0.0647178	0.0642387	0.0547902	0.0561642	0.0536422	0.0557827	0.0504993	0.0426249	0.0479128
INTL.44-2-MKD-QBTU.A	Consumption (quad Btu)	0.0957918	0.10536	0.0976064	0.113431	0.107105	0.103183	0.0956559	0.094944	0.102882	0.107596	0.109782	0.109506	0.11075	0.10881	0.106117	0.11504	0.119777	0.110249	0.109016	0.108402	0.111201	0.109983	0.108783	0.10889
	Northern Mariana Islands
INTL.44-1-MNP-QBTU.A	Production (quad Btu)	0	0	0	0	0	0	0	0	0	0	0	0	0	0	0	0	0	0	0	0	0	0	0	0
INTL.44-2-MNP-QBTU.A	Consumption (quad Btu)	0	0	0	0	0	0	0	0	0	0	0	0	0	0	0	0	0	0	0	0	0	0	0	0
	Norway
INTL.44-1-NOR-QBTU.A	Production (quad Btu)	8.3494	9.26193	9.58314	9.33136	9.53268	10.2997	10.3008	10.69	10.6315	10.7923	10.6567	10.1236	9.91903	10.1262	9.87796	9.4638	9.07906	9.48287	8.9801	9.12581	9.53131	9.63706	9.83606	9.46874
INTL.44-2-NOR-QBTU.A	Consumption (quad Btu)	1.79277	1.69447	1.74953	1.81154	1.88465	1.98479	1.90015	1.94462	1.81949	1.89926	1.98743	1.79847	1.96772	1.93812	1.91332	1.87004	1.82261	1.9462	1.90634	1.96019	1.94008	1.95898	2.00466	1.98187
	Oman
INTL.44-1-OMN-QBTU.A	Production (quad Btu)	1.99453	2.06667	2.13113	2.19684	2.16632	2.42716	2.47904	2.48393	2.34919	2.25829	2.41046	2.47023	2.39526	2.49814	2.63702	2.83168	2.85598	3.05694	3.11054	3.14032	3.18639	3.26143	3.2101	3.39255
INTL.44-2-OMN-QBTU.A	Consumption (quad Btu)	0.223412	0.230192	0.266774	0.345033	0.301401	0.366474	0.385657	0.414107	0.400745	0.400363	0.51469	0.586323	0.605396	0.762066	0.756463	0.887178	0.907776	1.07216	1.07346	1.17341	1.17564	1.15363	1.21454	1.34717
	Pakistan
INTL.44-1-PAK-QBTU.A	Production (quad Btu)	1.02427	1.0491	1.06345	1.0702	1.10455	1.15039	1.1234	1.14678	1.25237	1.33027	1.49931	1.6529	1.65583	1.6569	1.69301	1.7613	1.73357	1.90252	1.81054	1.84504	1.86672	1.85053	1.84768	1.95579
INTL.44-2-PAK-QBTU.A	Consumption (quad Btu)	1.57358	1.66636	1.6893	1.73243	1.77773	1.87937	1.81121	1.82947	1.81219	1.95478	2.14662	2.42421	2.50209	2.48764	2.51739	2.6013	2.57179	2.73331	2.69694	2.81976	2.96889	3.22718	3.41599	3.32313
	Palestinian Territories
INTL.44-1-PSE-QBTU.A	Production (quad Btu)	--	--	0	0	0	0	0	0	0	0	0	0	0	0	0	0	0	9.516e-06	1.9082e-05	2.853e-05	8.3871e-05	0.000396976	0.000420389	0.000548753
INTL.44-2-PSE-QBTU.A	Consumption (quad Btu)	--	--	0.00928704	0.0147183	0.0149823	0.0196687	0.0266867	0.0247104	0.0265067	0.0403148	0.0494073	0.0436248	0.0449297	0.0430938	0.0442001	0.0441785	0.0491228	0.0491496	0.0522032	0.0563148	0.0625192	0.0656469	0.0658971	0.0671821
	Panama
INTL.44-1-PAN-QBTU.A	Production (quad Btu)	0.0248416	0.0309269	0.0295666	0.021842	0.0319358	0.034765	0.0258015	0.0344356	0.028512	0.0377102	0.0370963	0.0358671	0.0366202	0.0389134	0.0378981	0.0407215	0.0396413	0.0510248	0.0494471	0.0497229	0.0624609	0.0669677	0.0725339	0.0796709
INTL.44-2-PAN-QBTU.A	Consumption (quad Btu)	0.213327	0.19197	0.197346	0.207891	0.144863	0.228845	0.232588	0.229786	0.231731	0.236304	0.236079	0.256347	0.241925	0.2834	0.274576	0.311478	0.314184	0.348789	0.343271	0.351026	0.383453	0.405209	0.435785	0.444214
	Papua New Guinea
INTL.44-1-PNG-QBTU.A	Production (quad Btu)	0.217358	0.226577	0.175173	0.174633	0.211188	0.157374	0.151861	0.126433	0.118466	0.108178	0.0980493	0.115987	0.0962633	0.102076	0.0969272	0.0794849	0.0768302	0.0731115	0.0798988	0.290381	0.493455	0.534669	0.528504	0.456316
INTL.44-2-PNG-QBTU.A	Consumption (quad Btu)	0.0449317	0.0468994	0.0444499	0.0447689	0.0453153	0.0516366	0.0590558	0.0618004	0.0701657	0.0784151	0.0757734	0.0776683	0.0837041	0.0744547	0.0818334	0.0741993	0.0777126	0.0750919	0.0768356	0.0813402	0.093926	0.0997018	0.0963552	0.100278
	Paraguay
INTL.44-1-PRY-QBTU.A	Production (quad Btu)	0.430421	0.464223	0.514283	0.513671	0.526326	0.540267	0.463606	0.485583	0.518963	0.515073	0.50727	0.529187	0.527011	0.543029	0.533544	0.525671	0.558259	0.571678	0.576458	0.527052	0.52192	0.590491	0.553066	0.543828
INTL.44-2-PRY-QBTU.A	Consumption (quad Btu)	0.347235	0.363371	0.400113	0.407531	0.426425	0.425471	0.37836	0.394248	0.417962	0.414895	0.406501	0.425621	0.427439	0.440857	0.43691	0.441835	0.465521	0.477768	0.481858	0.456059	0.467798	0.528555	0.508215	0.508734
	Peru
INTL.44-1-PER-QBTU.A	Production (quad Btu)	0.441991	0.428769	0.397286	0.40213	0.390043	0.387112	0.399378	0.40313	0.399723	0.40718	0.472121	0.505301	0.539456	0.599153	0.631275	0.808475	0.99167	1.00883	1.05849	1.10068	1.05685	1.09425	1.09762	1.11611
INTL.44-2-PER-QBTU.A	Consumption (quad Btu)	0.472974	0.505526	0.483848	0.499807	0.526753	0.541898	0.533153	0.5394	0.540424	0.591977	0.62145	0.643075	0.664746	0.771952	0.768312	0.859775	0.900283	0.957482	0.981183	0.999505	1.04323	1.0866	1.09406	1.13447
	Philippines
INTL.44-1-PHL-QBTU.A	Production (quad Btu)	0.163773	0.168621	0.161125	0.169794	0.215942	0.230005	0.232812	0.301867	0.336181	0.382082	0.381973	0.392682	0.420461	0.444395	0.495318	0.500206	0.537692	0.52969	0.556695	0.544726	0.515548	0.619837	0.60802	0.647358
INTL.44-2-PHL-QBTU.A	Consumption (quad Btu)	0.890295	0.956493	1.02331	1.0701	1.1039	1.13245	1.0909	1.11123	1.12583	1.17478	1.12399	1.11717	1.14378	1.21265	1.16022	1.21434	1.24042	1.29882	1.38506	1.37634	1.6077	1.63084	1.86418	1.93797
	Poland
INTL.44-1-POL-QBTU.A	Production (quad Btu)	3.69885	3.72032	3.72015	3.28636	3.13971	2.99534	3.03368	3.00529	3.01936	3.02779	2.97326	2.91139	2.73721	2.7021	2.56762	2.55918	2.64072	2.73331	2.75079	2.63909	2.67395	2.63352	2.54963	2.43299
INTL.44-2-POL-QBTU.A	Consumption (quad Btu)	4.01972	4.25725	4.17683	3.91888	3.80913	3.70745	3.72992	3.64725	3.77722	3.84446	3.84765	3.90334	3.96331	3.99264	3.87635	4.11113	4.10605	4.07414	4.10491	3.9891	4.1013	4.21763	4.42702	4.37707
	Portugal
INTL.44-1-PRT-QBTU.A	Production (quad Btu)	0.0959738	0.161759	0.144013	0.142993	0.088506	0.132735	0.16384	0.100875	0.180468	0.12503	0.0851715	0.161392	0.16911	0.152766	0.190259	0.289291	0.249913	0.196286	0.293032	0.312293	0.241046	0.311827	0.222114	0.28244
INTL.44-2-PRT-QBTU.A	Consumption (quad Btu)	0.839773	0.874739	0.904397	0.972449	1.01706	1.06373	1.08059	1.07884	1.11169	1.10622	1.10678	1.0949	1.10685	1.06755	1.06434	1.11408	1.06578	0.982045	1.04319	1.04211	1.03821	1.07822	1.0681	1.06526
	Puerto Rico
INTL.44-1-PRI-QBTU.A	Production (quad Btu)	0.00089636	0.00139616	0.001041	0.00105259	0.00162297	0.00155055	0.00137429	0.00115972	0.00104287	0.00141226	0.0013827	0.0014085	0.00162098	0.00153722	0.00170605	0.00156876	0.00147489	0.00117047	0.00279551	0.00329046	0.00361634	0.00358078	0.0033996	0.00216337
INTL.44-2-PRI-QBTU.A	Consumption (quad Btu)	0.228552	0.22895	0.228797	0.228965	0.227875	0.441481	0.480534	0.493336	0.513505	0.530395	0.513749	0.466559	0.450272	0.421511	0.394575	0.334553	0.362274	0.381616	0.33597	0.32014	0.32022	0.29963	0.290846	0.292288
	Qatar
INTL.44-1-QAT-QBTU.A	Production (quad Btu)	1.50658	1.65525	1.89963	2.30829	2.37082	2.82873	2.72944	2.80731	3.13995	3.70097	4.12131	4.36137	5.10898	5.9031	6.33942	7.78179	9.17414	9.83669	10.0608	9.77335	9.78348	9.87325	9.77321	9.73738
INTL.44-2-QAT-QBTU.A	Consumption (quad Btu)	0.562408	0.578334	0.609901	0.621746	0.617605	0.66087	0.502855	0.602029	0.632754	0.723619	0.888814	0.967567	1.05271	1.14149	1.20165	1.25473	1.37392	1.91332	2.06752	2.09384	1.99322	1.92325	2.10055	2.16717
	Reunion
INTL.44-1-REU-QBTU.A	Production (quad Btu)	0.00512506	0.00517	0.00550481	0.00561855	0.00565498	0.00831382	0.00834906	0.00824013	0.0081405	0.00872394	0.00844915	0.0085105	0.00893514	0.00895729	0.00830576	0.0088682	0.00806428	0	0	0	0	0	0	0
INTL.44-2-REU-QBTU.A	Consumption (quad Btu)	0.0324258	0.0325456	0.0328056	0.0407318	0.0407682	0.0388029	0.0389633	0.0396209	0.040017	0.0444589	0.0422675	0.0399143	0.0388797	0.0425653	0.0434713	0.0473216	0.0455531	0	0	0	0	0	0	0
	Romania
INTL.44-1-ROU-QBTU.A	Production (quad Btu)	1.46543	1.4259	1.40465	1.25446	1.19523	1.18523	1.2476	1.19935	1.13572	1.14218	1.14776	1.17514	1.1607	1.18843	1.13353	1.13417	1.13125	1.09344	1.07759	1.13705	1.1317	1.05614	1.08943	1.07403
INTL.44-2-ROU-QBTU.A	Consumption (quad Btu)	2.00393	2.03219	2.01123	1.72707	1.55511	1.5479	1.71471	1.66153	1.63207	1.68125	1.65865	1.71284	1.69023	1.65689	1.4134	1.44874	1.47729	1.44174	1.35122	1.37254	1.35551	1.36473	1.41333	1.41385
	Russia
INTL.44-1-RUS-QBTU.A	Production (quad Btu)	43.0503	41.4023	40.3289	40.5678	41.6703	42.5993	43.7397	44.9735	48.0121	50.6349	51.8784	52.9536	53.3987	53.5435	50.9514	54.1607	55.1092	55.8545	57.1416	56.8728	57.6847	58.9139	61.4299	63.4817
INTL.44-2-RUS-QBTU.A	Consumption (quad Btu)	29.2427	27.3835	25.8785	25.5914	25.8845	26.78	26.8214	27.2058	27.8655	28.3426	28.0959	29.3702	29.1542	30.0453	27.1553	30.3039	31.4276	31.4806	31.0981	31.3603	30.9651	31.0239	31.2693	32.3933
	Rwanda
INTL.44-1-RWA-QBTU.A	Production (quad Btu)	0.0016293	0.0014476	0.00163408	0.00163152	0.0012987	0.00113231	0.000919637	0.000996954	0.00118462	0.000841344	0.000659934	0.000386841	0.000426989	0.000681897	0.000977952	0.00109462	0.00128446	0.00131321	0.00143115	0.00201612	0.00284229	0.00283422	0.00445374	0.00514805
INTL.44-2-RWA-QBTU.A	Consumption (quad Btu)	0.0117088	0.011582	0.0117409	0.0119158	0.0115488	0.00989938	0.00973892	0.00995735	0.00990935	0.00954932	0.00925888	0.00898237	0.00918388	0.00966359	0.0101805	0.0114302	0.0127017	0.0139402	0.0148007	0.0156493	0.0173296	0.0174856	0.0191474	0.0210007
	Saint Helena
INTL.44-1-SHN-QBTU.A	Production (quad Btu)	0	0	0	0	0	0	0	0	0	0	0	0	0	0	0	0	0	0	0	0	0	0	0	0
INTL.44-2-SHN-QBTU.A	Consumption (quad Btu)	4.34367e-05	4.34491e-05	4.34367e-05	4.34367e-05	4.34545e-05	0.000175546	0.000175289	0.000182785	0.000180843	0.000118045	0.000147334	0.000135697	0.000171927	0.000139921	0.000131572	0.000149168	0.000145937	0.000161661	0.000155076	0.000147213	0.000134	0.000135	0.000144347	0.000135656
	Saint Kitts and Nevis
INTL.44-1-KNA-QBTU.A	Production (quad Btu)	0	0	0	0	0	0	0	0	0	0	0	0	0	0	0	0	4.858e-05	7.6128e-05	7.6328e-05	7.608e-05	7.4552e-05	7.3856e-05	4.6065e-05	5.4624e-05
INTL.44-2-KNA-QBTU.A	Consumption (quad Btu)	0.00122826	0.00144482	0.00144087	0.00144087	0.00144087	0.00263158	0.00272023	0.00297593	0.00298072	0.00322377	0.00300343	0.00311237	0.00329068	0.00328695	0.00336355	0.00338737	0.0035495	0.00353187	0.00351917	0.00356305	0.00364766	0.00374408	0.00374229	0.00378603
	Saint Lucia
INTL.44-1-LCA-QBTU.A	Production (quad Btu)	0	0	0	0	0	0	0	0	0	0	0	0	0	0	0	0	0	9.516e-07	9.541e-07	1.902e-06	1.10057e-05	1.19831e-05	1.19585e-05	2.87868e-05
INTL.44-2-LCA-QBTU.A	Consumption (quad Btu)	0.00294986	0.0029571	0.00294986	0.00294986	0.0029499	0.00499878	0.00542087	0.00489814	0.00542006	0.00543931	0.00561077	0.00565986	0.00585165	0.00601419	0.00586669	0.00613181	0.00622367	0.00619533	0.00617936	0.00624006	0.00628256	0.00635051	0.00688394	0.00632799
	Saint Pierre and Miquelon
INTL.44-1-SPM-QBTU.A	Production (quad Btu)	0	0	0	0	0	0	0	0	0	0	0	0	0	0	0	1.9512e-05	1.9432e-05	1.9032e-05	1.9082e-05	0	0	0	0	0
INTL.44-2-SPM-QBTU.A	Consumption (quad Btu)	0.0010982	0.00110111	0.000637837	0.00085045	0.00085045	0.00096006	0.00096006	0.00104697	0.00117869	0.00113523	0.00117869	0.00117869	0.00122214	0.00122214	0.00122214	0.00128511	0.00129372	0.00127594	0.0013064	0.00136147	0.00136147	0.00138615	0.00136147	0.0014813
	Saint Vincent/Grenadines
INTL.44-1-VCT-QBTU.A	Production (quad Btu)	0.000216552	0.00021714	0.000214473	0.000224334	0.000224972	0.000255025	0.000196327	0.000223806	0.000212625	0.000270432	0.000259974	0.00022775	0.000222258	0.000230938	0.00022448	0.000253656	0.0002429	0.0002379	0.000219443	0.000116973	0.00016681	0.000155098	0.00019163	0.0002276
INTL.44-2-VCT-QBTU.A	Consumption (quad Btu)	0.00215984	0.00197263	0.00227417	0.00249076	0.00249142	0.00239215	0.00276847	0.00299315	0.00313656	0.00346459	0.00347788	0.00345	0.00351554	0.00351924	0.00473232	0.00349771	0.00324233	0.00393076	0.00321548	0.00331328	0.00339651	0.00338966	0.0039034	0.00359238
	Samoa
INTL.44-1-WSM-QBTU.A	Production (quad Btu)	0.000268112	0.0003102	0.000337029	0.000387486	0.000439718	0.000357035	0.000495984	0.000630726	0.00054675	0.0005008	0.00049995	0.000505869	0.000515945	0.000524233	0.000528992	0.000519019	0.000536323	0.000352092	0.000305312	0.000306222	0.000365584	0.000430987	0.000513809	0.00059125
INTL.44-2-WSM-QBTU.A	Consumption (quad Btu)	0.00209246	0.00213954	0.00216137	0.00221183	0.00226406	0.00317156	0.00338877	0.00357819	0.00360968	0.00360982	0.003655	0.00377673	0.00403064	0.00413468	0.00432707	0.00431816	0.00436968	0.00422955	0.00410494	0.0041735	0.00484288	0.00516012	0.00520587	0.00516484
	Sao Tome and Principe
INTL.44-1-STP-QBTU.A	Production (quad Btu)	8.2496e-05	8.272e-05	8.1704e-05	7.1379e-05	9.2034e-05	0.00010201	4.1332e-05	6.1038e-05	7.0875e-05	6.0096e-05	3.9996e-05	7.9352e-05	9.884e-05	7.8832e-05	6.832e-05	4.878e-05	5.8296e-05	5.7096e-05	5.7246e-05	5.706e-05	7.4552e-05	6.4624e-05	6.4491e-05	6.3728e-05
INTL.44-2-STP-QBTU.A	Consumption (quad Btu)	0.00122011	0.00122319	0.00121931	0.00120899	0.00122967	0.000996578	0.00093125	0.00105396	0.00117418	0.00132829	0.00140407	0.00149329	0.00155383	0.00167658	0.00178251	0.00192065	0.00198775	0.00210025	0.0021004	0.00210021	0.0021963	0.00226894	0.0023075	0.00227152
	Saudi Arabia
INTL.44-1-SAU-QBTU.A	Production (quad Btu)	20.6592	20.8148	21.2436	21.4151	20.1783	21.5931	20.9456	20.2696	23.0489	24.6273	26.1307	25.3546	24.5853	26.2538	23.7797	23.3347	26.2	27.4206	26.968	27.1655	28.149	29.163	28.4949	29.1823
INTL.44-2-SAU-QBTU.A	Consumption (quad Btu)	3.81828	4.10564	4.3556	4.53399	4.85835	5.10079	5.29642	5.50983	5.76053	6.29322	6.6674	6.94108	7.63406	8.17982	8.01089	9.85916	10.626	10.4821	10.7667	11.191	9.85954	12.27	11.9079	11.6583
	Senegal
INTL.44-1-SEN-QBTU.A	Production (quad Btu)	0.00206558	0.00239087	0.00176015	0.00176958	0.00178123	0.00212806	0.00222806	0.00425274	0.00553616	0.00494277	0.00477709	0.00442424	0.00375201	0.00424799	0.00441781	0.00471909	0.0043499	0.00485451	0.00536827	0.00544261	0.00567735	0.00586542	0.00680068	0.00802642
INTL.44-2-SEN-QBTU.A	Consumption (quad Btu)	0.0552687	0.0557416	0.050913	0.0541704	0.0596511	0.067927	0.0740258	0.076815	0.0774419	0.0819294	0.08501	0.0834822	0.0900179	0.0922669	0.0883309	0.0915891	0.0959494	0.0944124	0.0982211	0.10901	0.126425	0.122306	0.129798	0.135072
	Serbia
INTL.44-1-SRB-QBTU.A	Production (quad Btu)	--	--	--	--	--	--	--	--	--	--	--	0.444699	0.434713	0.442536	0.45459	0.477468	0.472668	0.451862	0.482727	0.404774	0.459993	0.463651	0.452484	0.445677
INTL.44-2-SRB-QBTU.A	Consumption (quad Btu)	--	--	--	--	--	--	--	--	--	--	--	0.700275	0.697498	0.694923	0.663438	0.684548	0.691894	0.651648	0.649492	0.578525	0.640537	0.65621	0.671397	0.671709
	Seychelles
INTL.44-1-SYC-QBTU.A	Production (quad Btu)	0	0	0	0	0	0	0	0	0	0	0	0	0	0	0	0	0	0	6.6787e-05	7.608e-05	8.3871e-05	8.3088e-05	9.213e-05	0.000109248
INTL.44-2-SYC-QBTU.A	Consumption (quad Btu)	0.00736891	0.00738851	0.00782578	0.00782578	0.00782579	0.0128329	0.0138044	0.0120207	0.0119911	0.0167363	0.015245	0.0161967	0.0133157	0.0145153	0.015822	0.0143085	0.0122858	0.0141366	0.0127692	0.014933	0.0154765	0.0172324	0.0179703	0.0159419
	Sierra Leone
INTL.44-1-SLE-QBTU.A	Production (quad Btu)	0	0	0	0	0	0.000153015	0.000154995	0.000162768	0.000162	0.000160256	0.000179982	3.9676e-05	0.000177912	0.000177372	0.00017568	0.00119999	0.0014574	0.00110386	0.0010018	0.00116973	0.00120215	0.00120939	0.00128982	0.00163819
INTL.44-2-SLE-QBTU.A	Consumption (quad Btu)	0.0121795	0.0120006	0.0126161	0.0126162	0.0126162	0.00640156	0.00803292	0.00808241	0.00830324	0.00828536	0.00750391	0.00907925	0.00857491	0.00843657	0.0084705	0.010065	0.0127401	0.0141466	0.016462	0.0181033	0.0147914	0.0151253	0.0150293	0.0152404
	Singapore
INTL.44-1-SGP-QBTU.A	Production (quad Btu)	0.00505288	0.0050666	0.00500437	0.00499653	0.00501074	0.00499849	0.00977502	0.00962366	0.0100237	0.00959533	0.0092182	0.0100495	0.0109962	0.0122982	0.0128619	0.0148486	0.0150987	0.0306056	0.0428355	0.042556	0.0417731	0.044798	0.0553	0.0490152
INTL.44-2-SGP-QBTU.A	Consumption (quad Btu)	1.14482	1.35463	1.45321	1.53702	1.63274	1.65378	1.7478	1.7272	1.91639	2.06791	2.14056	2.31658	2.51584	2.59645	2.59777	2.93252	3.141	3.16161	3.20372	3.23259	3.29461	3.49614	3.66515	3.74703
	Slovakia
INTL.44-1-SVK-QBTU.A	Production (quad Btu)	0.233114	0.231407	0.219511	0.225336	0.242753	0.279979	0.291124	0.302855	0.281451	0.273859	0.276378	0.279581	0.248267	0.266297	0.2423	0.247395	0.252661	0.257708	0.267246	0.26229	0.255117	0.255414	0.26	0.243623
INTL.44-2-SVK-QBTU.A	Consumption (quad Btu)	0.866254	0.839785	0.815099	0.802398	0.793522	0.800808	0.83998	0.84499	0.828975	0.81391	0.836361	0.830035	0.805806	0.816015	0.732965	0.766408	0.753339	0.72438	0.731862	0.686514	0.707969	0.710774	0.733857	0.727832
	Slovenia
INTL.44-1-SVN-QBTU.A	Production (quad Btu)	0.134478	0.135718	0.135674	0.138478	0.134795	0.135818	0.136964	0.141082	0.135759	0.148846	0.143581	0.14116	0.139483	0.153852	0.153001	0.151158	0.147747	0.142083	0.142981	0.157285	0.130179	0.140224	0.140129	0.140582
INTL.44-2-SVN-QBTU.A	Consumption (quad Btu)	0.268728	0.296418	0.281587	0.281671	0.279195	0.276835	0.287764	0.287887	0.284208	0.301211	0.302108	0.304042	0.303468	0.328039	0.298106	0.301251	0.295478	0.290027	0.282237	0.28546	0.266475	0.28114	0.287451	0.29412
	Solomon Islands
INTL.44-1-SLB-QBTU.A	Production (quad Btu)	0	0	0	0	0	0	0	0	0	0	0	9.919e-06	1.9768e-05	1.9708e-05	2.928e-05	1.9512e-05	3.8864e-05	3.8064e-05	3.88891e-05	5.20768e-05	5.14316e-05	5.65183e-05	6.65363e-05	6.27721e-05
INTL.44-2-SLB-QBTU.A	Consumption (quad Btu)	0.00240206	0.00240777	0.00240206	0.00240206	0.00240208	0.00360413	0.00376974	0.00389563	0.00407149	0.00433039	0.00443829	0.00460426	0.0049081	0.00498081	0.00515474	0.00531097	0.00551407	0.00552978	0.00550785	0.00518552	0.00473753	0.00455358	0.00452735	0.00474103
	Somalia
INTL.44-1-SOM-QBTU.A	Production (quad Btu)	0	0	0	0	0	0	0	0	0	0	0	0	0	0	0	0	0	3.8064e-05	3.8164e-05	3.8991e-05	4.84588e-05	0.000110784	0.000158464	0.000156589
INTL.44-2-SOM-QBTU.A	Consumption (quad Btu)	0.00809142	0.00811359	0.00809142	0.00809142	0.00809142	0.0101211	0.010289	0.0111229	0.0111229	0.0111308	0.0112385	0.0113243	0.0114869	0.0113653	0.0113351	0.0116184	0.0116184	0.0116565	0.0116566	0.0116574	0.0120955	0.0123758	0.0123779	0.0124249
	South Africa
INTL.44-1-ZAF-QBTU.A	Production (quad Btu)	4.59893	4.63302	4.87673	5.01322	4.98106	5.20461	5.17405	5.11048	5.53867	5.67765	5.65803	5.65477	5.66518	5.76819	5.6803	5.78434	5.8651	5.86575	5.83241	5.95783	5.85048	5.86349	5.90663	5.8404
INTL.44-2-ZAF-QBTU.A	Consumption (quad Btu)	4.2058	4.35296	4.51654	4.61187	4.48699	4.6075	4.56835	4.74668	4.97091	5.05775	5.15692	5.23118	5.53175	5.60015	5.50148	5.62332	5.54417	5.62135	5.6553	5.60344	5.59599	5.56212	5.73241	5.52243
	South Korea
INTL.44-1-KOR-QBTU.A	Production (quad Btu)	0.818246	0.85921	0.875503	1.00702	1.13308	1.18648	1.20807	1.2508	1.36461	1.36705	1.49898	1.53314	1.49304	1.56073	1.54161	1.55514	1.62598	1.57068	1.46957	1.62498	1.71322	1.72733	1.63148	1.52524
INTL.44-2-KOR-QBTU.A	Consumption (quad Btu)	6.40318	6.92041	7.45518	6.87002	7.53967	8.0957	8.31484	8.42221	8.75314	8.92744	9.2264	9.39085	9.74724	9.8993	10.0011	10.8693	11.3054	11.513	11.4815	11.5827	11.9071	12.2748	12.3343	12.4164
	South Sudan
INTL.44-1-SSD-QBTU.A	Production (quad Btu)	--	--	--	--	--	--	--	--	--	--	--	--	--	--	--	--	--	0.0424656	0.214849	0.274217	0.283264	0.283706	0.278608	0.289189
INTL.44-2-SSD-QBTU.A	Consumption (quad Btu)	--	--	--	--	--	--	--	--	--	--	--	--	--	--	--	--	--	0.020366	0.0215414	0.0222858	0.0273102	0.0263704	0.0231094	0.0238275
	Spain
INTL.44-1-ESP-QBTU.A	Production (quad Btu)	1.34024	1.4901	1.40751	1.44001	1.30243	1.40445	1.56491	1.39391	1.56159	1.52128	1.35507	1.44571	1.43786	1.38838	1.44786	1.73965	1.55633	1.55109	1.72488	1.72026	1.55314	1.61177	1.47708	1.58157
INTL.44-2-ESP-QBTU.A	Consumption (quad Btu)	4.45357	4.56282	4.82127	5.05232	5.20496	5.50968	5.75551	5.86296	6.11318	6.37232	6.49942	6.561	6.73623	6.47699	6.04374	6.21401	5.91046	5.77804	5.66889	5.60343	5.5977	5.74086	5.76873	5.86152
	Sri Lanka
INTL.44-1-LKA-QBTU.A	Production (quad Btu)	0.045445	0.0332845	0.034857	0.0395236	0.0422436	0.0323984	0.031929	0.0272636	0.0331796	0.0295071	0.0343366	0.0383667	0.0388145	0.0405492	0.0381421	0.0554238	0.0458012	0.0327731	0.0680273	0.046114	0.0590918	0.0428826	0.0416612	0.0635367
INTL.44-2-LKA-QBTU.A	Consumption (quad Btu)	0.145231	0.14759	0.162239	0.167977	0.178339	0.197958	0.192979	0.195067	0.200176	0.207821	0.218633	0.219602	0.224873	0.223362	0.212143	0.245301	0.270543	0.281909	0.286765	0.307733	0.33988	0.358479	0.356488	0.369483
	Sudan
INTL.44-1-SDN-QBTU.A	Production (quad Btu)	0.0102913	0.0146987	0.0198918	0.0290901	0.140495	0.359064	0.402182	0.457252	0.513515	0.64971	0.6634	0.716482	0.87627	0.904801	0.929799	0.963456	0.904513	0.235766	0.32938	0.29701	0.28056	0.271002	0.276562	0.213225
INTL.44-2-SDN-QBTU.A	Consumption (quad Btu)	0.0656136	0.0667019	0.068044	0.0681379	0.0736824	0.106116	0.114008	0.134974	0.139964	0.153482	0.178172	0.212429	0.225483	0.245756	0.264754	0.299829	0.289224	0.279066	0.292893	0.300353	0.310537	0.360631	0.368465	0.366113
	Suriname
INTL.44-1-SUR-QBTU.A	Production (quad Btu)	0.0294045	0.0305892	0.0246996	0.029344	0.0364764	0.030376	0.0305616	0.0306083	0.0306841	0.0307856	0.0312793	0.0353097	0.0397472	0.0451521	0.0453351	0.0486018	0.0469293	0.0444745	0.0425207	0.0399157	0.0414108	0.0443123	0.0456988	0.0462988
INTL.44-2-SUR-QBTU.A	Consumption (quad Btu)	0.0338827	0.0334777	0.0342268	0.0342061	0.0344175	0.0285356	0.028172	0.03125	0.0276851	0.0313777	0.0319312	0.0348012	0.032534	0.0384912	0.0391469	0.0470202	0.0382566	0.0416599	0.0401031	0.0390359	0.0359215	0.0373299	0.0435028	0.0439389
	Sweden
INTL.44-1-SWE-QBTU.A	Production (quad Btu)	1.39093	1.26501	1.39885	1.49598	1.45974	1.39141	1.54641	1.37332	1.23954	1.44454	1.51749	1.36696	1.41843	1.4293	1.29937	1.38575	1.42604	1.57334	1.45067	1.45986	1.5198	1.45357	1.53196	1.52203
INTL.44-2-SWE-QBTU.A	Consumption (quad Btu)	2.31357	2.28228	2.3268	2.40886	2.36682	2.27349	2.41176	2.2898	2.18157	2.33482	2.35859	2.26183	2.28061	2.25815	2.07671	2.22882	2.17363	2.23993	2.13842	2.11663	2.15313	2.15579	2.22674	2.15298
	Switzerland
INTL.44-1-CHE-QBTU.A	Production (quad Btu)	0.613292	0.551849	0.606422	0.605406	0.648307	0.621409	0.676401	0.613966	0.611205	0.593228	0.535401	0.575248	0.615697	0.621798	0.614379	0.608612	0.580255	0.620639	0.628599	0.642657	0.594619	0.544373	0.535961	0.590109
INTL.44-2-CHE-QBTU.A	Consumption (quad Btu)	1.22937	1.20425	1.2285	1.25319	1.29053	1.26066	1.32058	1.24822	1.26259	1.25553	1.22864	1.25138	1.24946	1.28383	1.25299	1.28073	1.20535	1.25091	1.27511	1.21795	1.18709	1.16399	1.15323	1.17013
	Syria
INTL.44-1-SYR-QBTU.A	Production (quad Btu)	1.43826	1.51194	1.47877	1.50249	1.48027	1.46263	1.36623	1.42104	1.4026	1.3804	1.2947	1.2385	1.16525	1.13388	1.14114	1.27546	1.13923	0.635968	0.381415	0.269757	0.243097	0.224654	0.197007	0.210606
INTL.44-2-SYR-QBTU.A	Consumption (quad Btu)	0.606821	0.654323	0.695352	0.748503	0.770481	0.743084	0.734314	0.794779	0.771815	0.858641	0.970084	1.01097	1.04302	1.05869	0.990721	1.02529	0.928119	0.717222	0.526433	0.467575	0.416293	0.405564	0.408069	0.477625
	Taiwan
INTL.44-1-TWN-QBTU.A	Production (quad Btu)	0.446837	0.469411	0.458393	0.473399	0.476105	0.480731	0.459341	0.482432	0.478471	0.48787	0.499747	0.486736	0.496815	0.496221	0.498404	0.505203	0.513994	0.51834	0.530823	0.527268	0.471057	0.440942	0.344535	0.397108
INTL.44-2-TWN-QBTU.A	Consumption (quad Btu)	2.71366	2.92999	3.03958	3.22507	3.36373	3.60178	3.70866	3.87591	4.07013	4.22871	4.30487	4.39282	4.59731	4.42583	4.359	4.65917	4.62333	4.55651	4.58007	4.71081	4.69796	4.79996	4.48307	4.73447
	Tajikistan
INTL.44-1-TJK-QBTU.A	Production (quad Btu)	0.152745	0.154408	0.141735	0.146492	0.159834	0.143297	0.148407	0.154923	0.167035	0.166075	0.172279	0.16832	0.172842	0.170048	0.160014	0.16484	0.162257	0.169423	0.173684	0.171138	0.181324	0.183811	0.197457	0.210209
INTL.44-2-TJK-QBTU.A	Consumption (quad Btu)	0.208927	0.230053	0.21872	0.225793	0.254991	0.200667	0.210048	0.216107	0.227277	0.231487	0.236663	0.231481	0.218289	0.210393	0.188874	0.195164	0.19274	0.203634	0.210975	0.215524	0.215805	0.222154	0.226612	0.241753
	Tanzania
INTL.44-1-TZA-QBTU.A	Production (quad Btu)	0.0168481	0.0193658	0.0153764	0.0221336	0.0238449	0.0236746	0.0286202	0.0294348	0.0269612	0.0294389	0.0334677	0.0332032	0.0449969	0.04697	0.0519434	0.0575098	0.0409782	0.041332	0.0437616	0.052488	0.0682274	0.0858687	0.0725191	0.0850914
INTL.44-2-TZA-QBTU.A	Consumption (quad Btu)	0.0486858	0.051549	0.0479616	0.0554213	0.0582575	0.0596677	0.0687294	0.0756225	0.0764305	0.0931767	0.0983909	0.101225	0.109607	0.114303	0.113354	0.130363	0.132802	0.159528	0.166581	0.174269	0.17968	0.197164	0.178854	0.192048
	Thailand
INTL.44-1-THA-QBTU.A	Production (quad Btu)	0.808088	0.924752	1.09094	1.08768	1.1362	1.24203	1.27483	1.37185	1.52877	1.56078	1.71119	1.81557	1.8861	2.03276	2.13774	2.33824	2.44561	2.65009	2.68848	2.70607	2.62896	2.75534	2.71891	2.68807
INTL.44-2-THA-QBTU.A	Consumption (quad Btu)	2.11072	2.38302	2.54866	2.39583	2.44905	2.57032	2.72068	3.03672	3.31438	3.58049	3.68332	3.75663	3.88178	3.91247	4.06463	4.41348	4.52832	4.81596	5.09038	5.11841	5.14525	5.27703	5.40619	5.51648
	The Bahamas
INTL.44-1-BHS-QBTU.A	Production (quad Btu)	0	0	0	0	0	0	0	0	0	0	0	0	0	0	0	4.878e-06	5.8296e-06	8.5644e-06	1.9082e-05	1.902e-05	1.8638e-05	1.8464e-05	1.90433e-05	1.8818e-05
INTL.44-2-BHS-QBTU.A	Consumption (quad Btu)	0.0431195	0.0486103	0.0473789	0.0538044	0.0473245	0.056174	0.0572505	0.0593773	0.0414748	0.0459703	0.0442017	0.0513399	0.0591239	0.0577754	0.0434348	0.045255	0.0399562	0.0461799	0.0429736	0.0421866	0.0403284	0.0422198	0.0503459	0.0546861
	Timor-Leste
INTL.44-1-TLS-QBTU.A	Production (quad Btu)	--	--	--	--	--	--	--	--	0	0.101265	0.183698	0.363123	0.392135	0.441897	0.435062	0.394371	0.401696	0.415236	0.376501	0.322276	0.374436	0.293596	0.256405	0.246934
INTL.44-2-TLS-QBTU.A	Consumption (quad Btu)	--	--	--	--	--	--	--	--	0.0023855	0.00258308	0.00259207	0.00264452	0.00273727	0.00300835	0.00336633	0.0035039	0.00363561	0.00430865	0.00648546	0.00744143	0.00729632	0.00714146	0.0072838	0.00738332
	Togo
INTL.44-1-TGO-QBTU.A	Production (quad Btu)	0.00262956	0.0019646	0.000949809	0.00175388	0.00207588	0.0010099	0.000506317	0.000864705	0.00122513	0.00080128	0.000729927	0.00089271	0.000899444	0.00088686	0.00106384	0.000900479	0.00102601	0.000844069	0.000358074	0.0011393	0.000544602	0.00189219	0.00194394	0.00186723
INTL.44-2-TGO-QBTU.A	Consumption (quad Btu)	0.0122017	0.0116965	0.0110627	0.0121261	0.0171239	0.0156963	0.013878	0.0152215	0.0189831	0.0186793	0.0182191	0.0158807	0.0193905	0.023126	0.0410099	0.0391613	0.0362295	0.032158	0.0327495	0.0284177	0.0221405	0.0296596	0.0287356	0.0344117
	Tonga
INTL.44-1-TON-QBTU.A	Production (quad Btu)	0	0	0	0	0	0	0	0	0	0	0	0	0	0	0	0	0	9.516e-06	2.8623e-05	3.804e-05	4.6595e-05	4.616e-05	5.5278e-05	6.3728e-05
INTL.44-2-TON-QBTU.A	Consumption (quad Btu)	0.00158669	0.00180324	0.00188697	0.00191861	0.00191865	0.00149509	0.00134662	0.00146014	0.00179904	0.00166613	0.00177426	0.00199577	0.00170861	0.00184512	0.00200268	0.00182279	0.00172491	0.00175792	0.00172538	0.00187207	0.00195728	0.00207007	0.00245748	0.00214576
	Trinidad and Tobago
INTL.44-1-TTO-QBTU.A	Production (quad Btu)	0.581027	0.615767	0.628982	0.62585	0.730268	0.815171	0.842699	0.943503	1.31163	1.32486	1.50396	1.71467	1.76221	1.76868	1.80526	1.85765	1.74508	1.70363	1.78316	1.75401	1.64289	1.52934	1.41272	1.47366
INTL.44-2-TTO-QBTU.A	Consumption (quad Btu)	0.325304	0.358803	0.388871	0.387289	0.398776	0.440086	0.482427	0.51712	0.624453	0.582307	0.663078	0.847606	0.855064	0.914529	0.874374	0.956373	0.971846	0.931104	1.03251	1.01149	0.983661	0.882778	0.737832	0.735624
	Tunisia
INTL.44-1-TUN-QBTU.A	Production (quad Btu)	0.200396	0.215803	0.245074	0.247396	0.253956	0.245524	0.243037	0.251853	0.256433	0.27034	0.264053	0.266454	0.243733	0.291109	0.237904	0.239599	0.212058	0.209052	0.204498	0.177069	0.145412	0.142439	0.138844	0.13345
INTL.44-2-TUN-QBTU.A	Consumption (quad Btu)	0.213638	0.229539	0.266679	0.286669	0.288821	0.303946	0.33739	0.333953	0.329184	0.335628	0.364272	0.343547	0.306122	0.354051	0.295302	0.303006	0.289067	0.31769	0.336462	0.37076	0.382918	0.382215	0.404623	0.415667
	Turkiye
INTL.44-1-TUR-QBTU.A	Production (quad Btu)	1.01068	1.07379	1.09792	1.19312	1.10643	1.01753	0.919067	0.939251	0.90854	0.990638	1.04282	1.13746	1.15301	1.17386	1.20314	1.32565	1.35207	1.35794	1.36061	1.1932	1.4251	1.60015	1.57847	1.76332
INTL.44-2-TUR-QBTU.A	Consumption (quad Btu)	2.52886	2.77455	2.90453	2.9992	2.93433	3.17414	2.90279	3.15354	3.32335	3.49978	3.72424	4.07287	4.37898	4.2749	4.32305	4.50487	4.817	5.06179	5.08852	5.22046	5.7613	6.04576	6.4627	6.38649
	Turkmenistan
INTL.44-1-TKM-QBTU.A	Production (quad Btu)	1.3612	1.54972	1.15969	0.749949	1.14793	2.04777	2.13305	2.38175	2.60554	2.61661	2.74176	2.54341	2.74168	2.76062	1.68976	1.98196	2.72202	2.95396	3.19354	3.35549	3.53415	3.36395	3.421	3.56266
INTL.44-2-TKM-QBTU.A	Consumption (quad Btu)	0.297824	0.295451	0.303063	0.279912	0.317733	0.456109	0.534823	0.632008	0.795062	0.834423	0.883419	0.685333	0.65599	0.535484	0.875274	1.02737	1.19377	1.37257	1.40798	1.44051	1.75835	1.75472	1.73779	1.74004
	Turks and Caicos Islands
INTL.44-1-TCA-QBTU.A	Production (quad Btu)	0	0	0	0	0	0	0	0	0	0	0	0	0	0	0	0	0	0	0	0	0	0	0	9.104e-06
INTL.44-2-TCA-QBTU.A	Consumption (quad Btu)	0.000189097	0.000189615	0.000189097	0.000208008	0.000208008	0.000986417	0.00104725	0.00139454	0.001434	0.00147745	0.00173818	0.00199891	0.00234654	0.00249863	0.00252036	0.00260727	0.00260727	0.00260727	0.002629	0.00282454	0.002911	0.003011	0.00325909	0.00326819
	Tuvalu
INTL.44-1-TUV-QBTU.A	Production (quad Btu)	0	0	0	0	0	0	0	0	0	0	0	0	0	0	0	0	0	0	0	0	0	0	0	0
INTL.44-2-TUV-QBTU.A	Consumption (quad Btu)	0	0	0	0	0	0	0	0	0	0	0	0	0	0	0	0	0	0	0	0	0	0	0	0
	U.S. Pacific Islands
INTL.44-1-USIQ-QBTU.A	Production (quad Btu)	0	0	0	0	0	0	0	0	0	0	0	0	0	0	0	0	0	0	0	0	0	0	0	0
INTL.44-2-USIQ-QBTU.A	Consumption (quad Btu)	0.00409814	0.00410888	0.00409814	0.00409814	0.00409815	0.00414439	0.00414439	0.00414439	0.00414439	0.00414439	0.00414439	0.00423847	0.00423847	0.00425008	0.00423847	0.00495699	0.00423847	0.00425008	0.00423847	0.00423847	0.00423685	0.00423502	0.00424747	0.00424747
	U.S. Territories
INTL.44-1-USOH-QBTU.A	Production (quad Btu)	0	0	0	0	0	0	0	0	0	0	0	0	0	0	0	0	0	0	0	0	0	0	0	0
INTL.44-2-USOH-QBTU.A	Consumption (quad Btu)	0	0	0	0	0	0	0	0	0	0	0	0	0	0	0	0	0	0	0	0	0	0	0	0
	U.S. Virgin Islands
INTL.44-1-VIR-QBTU.A	Production (quad Btu)	0	0	0	0	0	0	0	0	0	0	0	0	0.000260099	0.00417299	0	0	6.70404e-06	8.42166e-06	1.19072e-05	6.82723e-05	0.0001237	0.000123063	6.67021e-05	0.000127456
INTL.44-2-VIR-QBTU.A	Consumption (quad Btu)	0.0412607	0.0407812	0.0406966	0.040808	0.0419791	0.132811	0.192243	0.19022	0.223988	0.229642	0.224632	0.239015	0.223127	0.129312	0.112874	0.102129	0.0676183	0.0387453	0.0203052	0.0414988	0.041135	0.0340545	0.0339054	0.0339662
	Uganda
INTL.44-1-UGA-QBTU.A	Production (quad Btu)	0.0106729	0.0114464	0.0126641	0.0127972	0.0128643	0.0161278	0.0162951	0.017345	0.0181744	0.019381	0.0188981	0.0120769	0.0143911	0.0173233	0.0153427	0.0160696	0.0160009	0.0160236	0.0246928	0.0258679	0.0260342	0.0342046	0.0356311	0.0376012
INTL.44-2-UGA-QBTU.A	Consumption (quad Btu)	0.0245213	0.0255468	0.0271446	0.0290478	0.0291149	0.0353212	0.0360114	0.0369131	0.0389251	0.041465	0.047056	0.0457219	0.0551615	0.0580158	0.0592583	0.0667038	0.069787	0.0675585	0.0784031	0.0903793	0.0905048	0.101152	0.110206	0.119162
	Ukraine
INTL.44-1-UKR-QBTU.A	Production (quad Btu)	3.54584	3.17753	3.21988	3.24275	3.2601	3.25812	3.26619	3.2646	3.41217	3.38919	3.43377	3.49754	3.4964	3.47732	3.29616	3.29072	3.39619	3.46619	3.41335	2.91719	2.5452	2.43835	2.31837	2.39179
INTL.44-2-UKR-QBTU.A	Consumption (quad Btu)	6.97367	6.30488	6.17048	5.9538	6.14333	5.96181	5.83564	6.01449	6.4881	5.91004	5.90791	6.14293	6.44411	6.31022	4.68112	5.16185	5.65402	5.17098	4.90423	4.38305	3.84556	3.77123	3.68404	3.74708
	United Arab Emirates
INTL.44-1-ARE-QBTU.A	Production (quad Btu)	6.13945	6.34013	6.50094	6.60659	6.25398	6.76686	6.59336	6.49905	7.12961	7.42447	7.59008	7.86848	7.91494	8.19142	7.58721	7.71277	8.54087	9.00478	9.03863	9.22976	9.72689	9.97672	9.85468	9.75731
INTL.44-2-ARE-QBTU.A	Consumption (quad Btu)	1.60473	1.66964	1.76797	1.83784	1.86356	2.09026	2.26911	2.37204	2.44283	2.58437	2.66726	2.81847	3.1006	3.5816	3.51259	3.63929	4.04299	3.9989	4.17649	4.15376	4.7022	4.72288	4.65278	4.35051
	United Kingdom
INTL.44-1-GBR-QBTU.A	Production (quad Btu)	10.9923	11.6843	11.377	11.5885	11.9394	11.1647	11.1958	11.0333	10.515	9.43318	8.56576	7.80555	7.32811	6.98407	6.5887	6.35169	5.5322	4.96461	4.6853	4.69799	5.17398	5.22029	5.33145	5.51376
INTL.44-2-GBR-QBTU.A	Consumption (quad Btu)	9.70926	10.2335	9.82124	9.86407	9.89806	9.90466	9.97812	9.84435	9.90055	9.94019	9.91078	9.80685	9.45944	9.35369	8.81902	9.18595	8.6173	8.75511	8.72995	8.27376	8.36116	8.29535	8.26328	8.23032
	United States
INTL.44-1-USA-QBTU.A	Production (quad Btu)	71.1292	72.4353	72.4201	72.8265	71.6857	71.2707	71.6754	70.6531	69.8848	70.1696	69.3771	70.6778	71.3385	73.1455	72.5925	74.9087	78.1079	79.2557	81.8656	87.7602	88.2961	84.3433	88.134	95.8067
INTL.44-2-USA-QBTU.A	Consumption (quad Btu)	90.9307	93.9345	94.507	94.9202	96.5446	98.7023	96.0638	97.5355	97.8349	100.002	100.102	99.3918	100.894	98.7543	93.943	97.5142	96.8721	94.3865	97.13	98.2974	97.4066	97.3836	97.6599	101.244
	Uruguay
INTL.44-1-URY-QBTU.A	Production (quad Btu)	0.0602221	0.0594653	0.0658943	0.0928437	0.0561612	0.0715702	0.094454	0.0964502	0.0859005	0.0477663	0.0665633	0.0358076	0.0803075	0.0521868	0.0604046	0.0959028	0.0754272	0.065903	0.0943414	0.118105	0.120003	0.124727	0.130897	0.130535
INTL.44-2-URY-QBTU.A	Consumption (quad Btu)	0.123537	0.129149	0.14123	0.176802	0.158567	0.164026	0.179611	0.159504	0.160174	0.154089	0.166368	0.151647	0.179493	0.190672	0.201468	0.209261	0.204877	0.205207	0.214506	0.220709	0.227532	0.230802	0.222848	0.228477
	Uzbekistan
INTL.44-1-UZB-QBTU.A	Production (quad Btu)	2.14871	2.15713	2.18031	2.38806	2.38675	2.41194	2.65558	2.45675	2.46177	2.54723	2.50948	2.54811	2.65014	2.72539	2.45802	2.40693	2.50342	2.46612	2.40826	2.39594	2.24748	2.09398	2.10813	2.21203
INTL.44-2-UZB-QBTU.A	Consumption (quad Btu)	1.86939	1.87424	1.87811	1.84582	1.85216	1.95039	2.0304	2.07412	2.11354	2.21876	2.08742	2.11079	2.10911	2.17118	1.96729	1.94056	2.11017	2.10118	1.91335	2.08736	2.00379	1.76337	1.84878	1.86101
	Vanuatu
INTL.44-1-VUT-QBTU.A	Production (quad Btu)	0	0	0	0	0	0	0	0	0	0	0	0	0	0	0	4.878e-05	4.95516e-05	7.80312e-05	8.87599e-05	9.91988e-05	0.000118929	9.37787e-05	8.616e-05	9.92336e-05
INTL.44-2-VUT-QBTU.A	Consumption (quad Btu)	0.000722233	0.000724002	0.000722233	0.000722233	0.000722267	0.00130317	0.00145147	0.00138512	0.00162536	0.00130815	0.00130817	0.00121337	0.00196718	0.00193972	0.00224176	0.00231712	0.00268044	0.00224881	0.00217857	0.00248787	0.00234319	0.00236381	0.0026357	0.00339445
	Venezuela
INTL.44-1-VEN-QBTU.A	Production (quad Btu)	8.09145	8.62954	9.47771	9.44067	8.53248	9.3635	9.22176	8.15136	7.32992	8.07122	8.02124	7.96462	7.70844	7.70568	7.56973	7.25678	7.54507	7.58397	7.53951	7.34777	7.41147	6.82143	6.18454	4.84178
INTL.44-2-VEN-QBTU.A	Consumption (quad Btu)	2.47314	2.5727	2.66354	2.8141	2.64471	2.73217	2.99653	2.85505	2.6297	2.96507	3.00462	3.16814	2.99149	3.17391	3.11159	3.10825	3.13556	3.39925	3.2178	3.05741	3.06008	2.934	2.87608	2.58644
	Vietnam
INTL.44-1-VNM-QBTU.A	Production (quad Btu)	0.734655	0.798488	0.846349	0.98459	1.06684	1.191	1.37053	1.44422	1.57218	1.89352	2.06119	2.22772	2.26031	2.23686	2.45547	2.42117	2.58493	2.6577	2.59906	2.66643	2.743	2.66119	2.76851	2.78831
INTL.44-2-VNM-QBTU.A	Consumption (quad Btu)	0.427871	0.508467	0.519928	0.551893	0.6163	0.665831	0.765873	0.882188	0.967323	1.21171	1.28701	1.36151	1.4827	1.61882	1.74076	1.89128	2.15562	2.30338	2.26538	2.56567	2.83658	3.1477	3.36979	3.66253
	Wake Island
INTL.44-1-WAK-QBTU.A	Production (quad Btu)	0	0	0	0	0	0	0	0	0	0	0	0	0	0	0	0	0	0	0	0	0	0	0	0
INTL.44-2-WAK-QBTU.A	Consumption (quad Btu)	0.018267	0.0185302	0.0186913	0.0186913	0.0186913	0.0186975	0.0186975	0.0190174	0.0190174	0.0190174	0.0188788	0.0193202	0.0193202	0.0193731	0.0193202	0.0191586	0.0193202	0.0193731	0.0193202	0.0193202	0.0193192	0.0193247	0.019325	0.019397
	Western Sahara
INTL.44-1-ESH-QBTU.A	Production (quad Btu)	0	0	0	0	0	0	0	0	0	0	0	0	0	0	0	0	0	0	0	0	0	0	0	0
INTL.44-2-ESH-QBTU.A	Consumption (quad Btu)	0.00318011	0.00318784	0.00318011	0.00318011	0.00318015	0.00364734	0.00364734	0.00364734	0.00364734	0.00364734	0.00364734	0.00364734	0.00364734	0.00364734	0.00364734	0.00364734	0.00364734	0.00365733	0.00364734	0.00364734	0.00364424	0.00363602	0.0037121	0.0037121
	Yemen
INTL.44-1-YEM-QBTU.A	Production (quad Btu)	0.720864	0.713364	0.756927	0.81095	0.855006	0.917289	0.921294	0.918122	0.897312	0.847354	0.836188	0.783447	0.665974	0.62513	0.625782	0.823787	0.811723	0.632781	0.667105	0.617015	0.203816	0.0583798	0.0797094	0.106061
INTL.44-2-YEM-QBTU.A	Consumption (quad Btu)	0.150718	0.151614	0.156428	0.169374	0.12717	0.205197	0.220809	0.222744	0.25538	0.269639	0.284181	0.283937	0.301476	0.316568	0.3507	0.340316	0.28594	0.247768	0.349678	0.331001	0.178755	0.143093	0.132086	0.122998
	Zambia
INTL.44-1-ZMB-QBTU.A	Production (quad Btu)	0.0877459	0.0792238	0.0864294	0.084101	0.0851558	0.0842239	0.0867994	0.0868018	0.0880583	0.0894424	0.0919985	0.0969161	0.0949915	0.093334	0.0960189	0.101434	0.111087	0.11919	0.129724	0.136778	0.124983	0.109538	0.135407	0.154419
INTL.44-2-ZMB-QBTU.A	Consumption (quad Btu)	0.101387	0.0964471	0.104345	0.102158	0.0991031	0.0996086	0.10425	0.107794	0.111678	0.115022	0.121073	0.12518	0.118207	0.122212	0.124282	0.13027	0.145941	0.156806	0.166272	0.178464	0.172703	0.162871	0.188997	0.212673
	Zimbabwe
INTL.44-1-ZWE-QBTU.A	Production (quad Btu)	0.133419	0.131119	0.120418	0.12183	0.144153	0.141628	0.133077	0.136403	0.141422	0.134822	0.138143	0.139565	0.136556	0.119194	0.094483	0.118698	0.114605	0.0917676	0.125794	0.196202	0.155347	0.0965024	0.111407	0.131547
INTL.44-2-ZWE-QBTU.A	Consumption (quad Btu)	0.179853	0.184774	0.182316	0.183764	0.211674	0.198658	0.187561	0.186524	0.18119	0.167856	0.173542	0.174974	0.171492	0.142382	0.140798	0.157399	0.171596	0.185894	0.188959	0.186316	0.186477	0.159172	0.154422	0.176781

[truncated: 3 more sheets: energy intensity, CO@ emission , fossil and non fossil]
